# Supplementary material for: N-[(2-Hydr­oxy-1-naphth­yl)(2-hydroxy­phen­yl)meth­yl]acetamide
Source: Acta Crystallogr Sect E Struct Rep Online. 2009 Mar 11;65(Pt 4):o740. doi: 10.1107/S1600536809007983 (PMC2968777; doi:10.1107/S1600536809007983)
Supplement: Supplementary file 1 [file e-65-0o740-sup1.cif]

##############################################################################
###                                                                        ###
###        Electronic paper (Acta Crystallographica Section E)             ###
###                                                                        ###
##############################################################################
#                                                                            #
# This CIF contains the data in a paper accepted for publication in Acta     #
# Crystallographica Section E. It conforms to the requirements of Notes      #
# for Authors for Section E, and has been peer reviewed under the auspices   #
# of the IUCr Commission on Journals.                                        #
#                                                                            #
# Full details of the Crystallographic Information File format               #
# are given in the paper "The Crystallographic Information File (CIF):       #
# a New Standard Archive File for Crystallography" by S. R. Hall, F. H.      #
# Allen and I. D. Brown [Acta Cryst. (1991), A47, 655-685].                  #
#                                                                            #
# The current version of the core CIF dictionary is obtainable from          #
# ftp://ftp.iucr.org/pub/cif_core.dic. The current version number is 2.4.    #
#                                                                            #
# Software is freely available for graphical display of the structure(s) in  #
# this CIF.  For information consult the CIF home page http://www.iucr.org/  #
# cif/home.html                                                              #
#                                                                            #
# This file may be used for bona fide research purposes within the           #
# scientific community so long as proper attribution is given to the journal # 
# article from which it was obtained.                                        #
#                                                                            #
##############################################################################
                                             
data_global
_audit_creation_method     SHELXL-97
_journal_date_recd_electronic     2009-02-17
_journal_date_accepted     2009-03-04
_journal_name_full     'Acta Crystallographica, Section E'
_journal_year     2009
_journal_volume     65
_journal_issue      4
_journal_page_first     o740
_journal_page_last     o740
_journal_paper_category     QO
_journal_coeditor_code     PV2141
_publ_contact_author_name     'Prof. A. Subbiah pandi'
_publ_contact_author_address
;
      Department of Physics
      Presidency College (Autonomous)
      Chennai - 600 005
      India
;
_publ_contact_author_email     'a_spandian@yahoo.com'
_publ_contact_author_fax     ?
_publ_contact_author_phone     '91-944405093'
_publ_section_title
;
<i>N</i>-[(2-Hydroxy-1-naphthyl)(2-hydroxyphenyl)methyl]acetamide
;
loop_
    _publ_author_name
    _publ_author_address
    'M. NizamMohideen'
;     Department of Physics
      The New College (Autonomous)
      Chennai 600 014
      India
;
    'S. Thenmozhi'
;     Department of Physics
      Presidency College (Autonomous)
      Chennai 600 005
      India
;
    'A. SubbiahPandi'
;     Department of Physics
      Presidency College (Autonomous)
      Chennai 600 005
      India
;
    'N. Panneer Selvam'
;     Organic Chemistry Division
      Central Leather Research Institute
      Chennai 600 020
      India
;
    'P. T. Perumal'
;     Organic Chemistry Division
      Central Leather Research Institute
      Chennai 600 020
      India
;
data_I
_audit_creation_method     SHELXL-97
_chemical_name_systematic
;
<i>N</i>-[(2-Hydroxy-1-naphthyl)(2-hydroxyphenyl)methyl]acetamide
;
_chemical_name_common     ?
_chemical_formula_moiety     'C19 H17 N O3'
_chemical_formula_sum     'C19 H17 N O3'
_chemical_formula_iupac     'C19 H17 N O3'
_chemical_formula_weight     307.34
_chemical_melting_point     ?
_symmetry_cell_setting     'Monoclinic'
_symmetry_space_group_name_H-M     'C 2/c'
_symmetry_space_group_name_Hall     '-C 2yc'
loop_
    _symmetry_equiv_pos_as_xyz
    'x, y, z'
    '-x, y, -z+1/2'
    'x+1/2, y+1/2, z'
    '-x+1/2, y+1/2, -z+1/2'
    '-x, -y, -z'
    'x, -y, z-1/2'
    '-x+1/2, -y+1/2, -z'
    'x+1/2, -y+1/2, z-1/2'
_cell_length_a     21.286(5)
_cell_length_b     17.9288(4)
_cell_length_c     19.524(7)
_cell_angle_alpha     90.00
_cell_angle_beta     121.4280(10)
_cell_angle_gamma     90.00
_cell_volume     6358(3)
_cell_formula_units_Z     16
_cell_measurement_reflns_used     6464
_cell_measurement_theta_min     2.5
_cell_measurement_theta_max     25
_cell_measurement_temperature     293(2)
_exptl_crystal_description     prism
_exptl_crystal_colour     colourless
_exptl_crystal_size_max     0.20
_exptl_crystal_size_mid     0.16
_exptl_crystal_size_min     0.16
_exptl_crystal_density_diffrn     1.284
_exptl_crystal_density_meas     ?
_exptl_crystal_density_method     'not measured'
_exptl_crystal_F_000     2592
_exptl_absorpt_coefficient_mu     0.087
_exptl_absorpt_correction_type     'Multi-scan'
_exptl_absorpt_process_details     '(SADABS; Bruker, 2004)'
_exptl_absorpt_correction_T_min     0.980
_exptl_absorpt_correction_T_max     0.986
_exptl_special_details
;
;
_diffrn_ambient_temperature     293(2)
_diffrn_radiation_type     MoK\a
_diffrn_radiation_wavelength     0.71073
_diffrn_radiation_source     'fine-focus sealed tube'
_diffrn_radiation_monochromator     graphite
_diffrn_measurement_device_type
;
Bruker Kappa APEXII CCD
;
_diffrn_measurement_method     '\w and \f'
_diffrn_detector_area_resol_mean     ?
_diffrn_reflns_number     33278
_diffrn_reflns_av_R_equivalents     0.0341
_diffrn_reflns_av_sigmaI/netI     0.0300
_diffrn_reflns_theta_min     2.24
_diffrn_reflns_theta_max     26.35
_diffrn_reflns_theta_full     26.35
_diffrn_measured_fraction_theta_max     0.994
_diffrn_measured_fraction_theta_full     0.994
_diffrn_reflns_limit_h_min     -26
_diffrn_reflns_limit_h_max     26
_diffrn_reflns_limit_k_min     -22
_diffrn_reflns_limit_k_max     22
_diffrn_reflns_limit_l_min     -24
_diffrn_reflns_limit_l_max     23
_diffrn_standards_number     ?
_diffrn_standards_interval_count     ?
_diffrn_standards_interval_time     ?
_diffrn_standards_decay_%     0
_refine_special_details
;
Refinement of <i>F</i>^2^ against ALL reflections. The weighted <i>R</i>-factor
<i>wR</i> and goodness of fit <i>S</i> are based on <i>F</i>^2^, conventional
<i>R</i>-factors <i>R</i> are based on <i>F</i>, with <i>F</i> set to zero for
negative <i>F</i>^2^. The threshold expression of <i>F</i>^2^ >
\s(<i>F</i>^2^) is used only for calculating <i>R</i>-factors(gt) <i>etc</i>.
and is not relevant to the choice of reflections for refinement.
<i>R</i>-factors based on <i>F</i>^2^ are statistically about twice as large
as those based on <i>F</i>, and <i>R</i>- factors based on ALL data will be
even larger.
;
_reflns_number_total     6464
_reflns_number_gt     4384
_reflns_threshold_expression     I>2\s(I)
_refine_ls_structure_factor_coef     Fsqd
_refine_ls_matrix_type     full
_refine_ls_R_factor_all     0.0739
_refine_ls_R_factor_gt     0.0450
_refine_ls_wR_factor_gt     0.1240
_refine_ls_wR_factor_ref     0.1455
_refine_ls_goodness_of_fit_ref     1.024
_refine_ls_restrained_S_all     1.024
_refine_ls_number_reflns     6464
_refine_ls_number_parameters     417
_refine_ls_number_restraints     0
_refine_ls_hydrogen_treatment     constr
_refine_ls_weighting_scheme     calc
_refine_ls_weighting_details
         'calc w=1/[\s^2^(Fo^2^)+(0.0747P)^2^+2.6626P] where P=(Fo^2^+2Fc^2^)/3'
_atom_sites_solution_hydrogens     geom
_atom_sites_solution_primary     direct
_atom_sites_solution_secondary     difmap
_refine_ls_shift/su_max     0.005
_refine_ls_shift/su_mean     0.000
_refine_diff_density_max     0.474
_refine_diff_density_min     -0.495
_refine_ls_extinction_method     none
_refine_ls_extinction_coef     ?
loop_
    _atom_type_symbol
    _atom_type_description
    _atom_type_scat_dispersion_real
    _atom_type_scat_dispersion_imag
    _atom_type_scat_source
    'C' 'C' 0.0033 0.0016
                         'International Tables Vol C Tables 4.2.6.8 and 6.1.1.4'
    'H' 'H' 0.0000 0.0000
                         'International Tables Vol C Tables 4.2.6.8 and 6.1.1.4'
    'N' 'N' 0.0061 0.0033
                         'International Tables Vol C Tables 4.2.6.8 and 6.1.1.4'
    'O' 'O' 0.0106 0.0060
                         'International Tables Vol C Tables 4.2.6.8 and 6.1.1.4'
_computing_data_collection     'APEX2 (Bruker, 2004)'
_computing_cell_refinement     'APEX2 and SAINT (Bruker, 2004)'
_computing_data_reduction     'SAINT and XPREP (Bruker, 2004)'
_computing_structure_solution     'SHELXS97 (Sheldrick, 2008)'
_computing_structure_refinement     'SHELXL97 (Sheldrick, 2008)'
_computing_molecular_graphics     'ORTEP-3 for Windows (Farrugia, 1997)'
_computing_publication_material
;
SHELXL97 (Sheldrick, 2008) and PLATON (Spek, 2009)
;
loop_
    _atom_site_type_symbol
    _atom_site_label
    _atom_site_fract_x
    _atom_site_fract_y
    _atom_site_fract_z
    _atom_site_U_iso_or_equiv
    _atom_site_adp_type
    _atom_site_calc_flag
    _atom_site_refinement_flags
    _atom_site_occupancy
    _atom_site_disorder_assembly
    _atom_site_disorder_group
    O O1 0.05068(7) 0.50195(8) 0.59220(8) 0.0556(4) Uani d . 1 . .
    H H1 0.0080 0.5100 0.5793 0.083 Uiso calc R 1 . .
    O O2 0.30227(7) 0.59048(8) 0.70861(10) 0.0655(4) Uani d . 1 . .
    H H2 0.3361 0.6207 0.7274 0.098 Uiso calc R 1 . .
    O O3 0.09894(7) 0.46622(7) 0.47788(7) 0.0427(3) Uani d . 1 . .
    N N1 0.17949(8) 0.53425(8) 0.58664(9) 0.0413(4) Uani d . 1 . .
    H H1A 0.2011 0.5768 0.6017 0.050 Uiso calc R 1 . .
    C C1 0.09638(10) 0.51566(10) 0.67223(11) 0.0415(4) Uani d . 1 . .
    C C2 0.07009(11) 0.53887(11) 0.72002(13) 0.0531(5) Uani d . 1 . .
    H H2A 0.0200 0.5475 0.6975 0.064 Uiso calc R 1 . .
    C C3 0.11779(12) 0.54928(13) 0.80092(14) 0.0619(6) Uani d . 1 . .
    H H3 0.1000 0.5648 0.8332 0.074 Uiso calc R 1 . .
    C C4 0.19150(13) 0.53670(14) 0.83396(13) 0.0659(6) Uani d . 1 . .
    H H4 0.2238 0.5436 0.8887 0.079 Uiso calc R 1 . .
    C C5 0.21785(11) 0.51384(12) 0.78609(12) 0.0533(5) Uani d . 1 . .
    H H5 0.2680 0.5051 0.8092 0.064 Uiso calc R 1 . .
    C C6 0.17118(9) 0.50360(10) 0.70431(11) 0.0391(4) Uani d . 1 . .
    C C7 0.19871(9) 0.47856(9) 0.65004(10) 0.0376(4) Uani d . 1 . .
    H H7 0.1727 0.4323 0.6237 0.045 Uiso calc R 1 . .
    C C8 0.28056(9) 0.46165(10) 0.69505(11) 0.0399(4) Uani d . 1 . .
    C C9 0.33020(10) 0.52005(11) 0.72284(12) 0.0473(5) Uani d . 1 . .
    C C10 0.40660(11) 0.50776(14) 0.76622(13) 0.0600(6) Uani d . 1 . .
    H H10 0.4390 0.5479 0.7834 0.072 Uiso calc R 1 . .
    C C11 0.43294(11) 0.43680(15) 0.78296(13) 0.0641(6) Uani d . 1 . .
    H H11 0.4836 0.4290 0.8120 0.077 Uiso calc R 1 . .
    C C12 0.38526(12) 0.37479(13) 0.75730(12) 0.0552(5) Uani d . 1 . .
    C C13 0.30753(10) 0.38715(11) 0.71243(10) 0.0431(4) Uani d . 1 . .
    C C14 0.26164(12) 0.32330(11) 0.68782(12) 0.0531(5) Uani d . 1 . .
    H H14 0.2108 0.3296 0.6590 0.064 Uiso calc R 1 . .
    C C15 0.28989(16) 0.25316(13) 0.70521(14) 0.0739(7) Uani d . 1 . .
    H H15 0.2584 0.2123 0.6876 0.089 Uiso calc R 1 . .
    C C16 0.36600(18) 0.24206(16) 0.74933(16) 0.0850(9) Uani d . 1 . .
    H H16 0.3850 0.1939 0.7615 0.102 Uiso calc R 1 . .
    C C17 0.41189(15) 0.30083(17) 0.77423(14) 0.0747(8) Uani d . 1 . .
    H H17 0.4624 0.2926 0.8033 0.090 Uiso calc R 1 . .
    C C18 0.13247(10) 0.52537(10) 0.50919(11) 0.0398(4) Uani d . 1 . .
    C C19 0.12036(14) 0.59206(12) 0.45734(14) 0.0709(7) Uani d . 1 . .
    H H19A 0.1426 0.5835 0.4261 0.106 Uiso calc R 1 . .
    H H19B 0.1422 0.6352 0.4906 0.106 Uiso calc R 1 . .
    H H19C 0.0685 0.6002 0.4221 0.106 Uiso calc R 1 . .
    O O1A -0.04220(8) 0.82226(9) 0.16047(8) 0.0572(4) Uani d . 1 . .
    H H1A1 0.0018 0.8190 0.1765 0.086 Uiso calc R 1 . .
    O O2A 0.05897(8) 0.65781(7) 0.02450(8) 0.0532(4) Uani d . 1 . .
    H H2A1 0.0688 0.6224 0.0051 0.080 Uiso calc R 1 . .
    O O3A 0.11589(7) 0.79276(7) 0.26185(8) 0.0472(3) Uani d . 1 . .
    N N1A 0.06323(8) 0.72763(8) 0.14574(8) 0.0364(3) Uani d . 1 . .
    H H1A2 0.0553 0.6835 0.1257 0.044 Uiso calc R 1 . .
    C C1A -0.08229(10) 0.80834(10) 0.08044(12) 0.0444(4) Uani d . 1 . .
    C C2A -0.15812(11) 0.80967(13) 0.03873(14) 0.0591(6) Uani d . 1 . .
    H H2A2 -0.1826 0.8196 0.0656 0.071 Uiso calc R 1 . .
    C C3A -0.19743(13) 0.79645(16) -0.04221(16) 0.0768(8) Uani d . 1 . .
    H H3A -0.2486 0.7973 -0.0700 0.092 Uiso calc R 1 . .
    C C4A -0.16199(13) 0.78190(18) -0.08270(15) 0.0820(8) Uani d . 1 . .
    H H4A -0.1888 0.7730 -0.1377 0.098 Uiso calc R 1 . .
    C C5A -0.08569(12) 0.78056(14) -0.04061(12) 0.0613(6) Uani d . 1 . .
    H H5A -0.0617 0.7708 -0.0680 0.074 Uiso calc R 1 . .
    C C6A -0.04459(10) 0.79339(10) 0.04089(11) 0.0412(4) Uani d . 1 . .
    C C7A 0.03910(9) 0.79041(9) 0.08923(10) 0.0361(4) Uani d . 1 . .
    H H7A 0.0562 0.8361 0.1214 0.043 Uiso calc R 1 . .
    C C8A 0.07419(9) 0.78832(9) 0.03854(10) 0.0361(4) Uani d . 1 . .
    C C9A 0.08438(10) 0.72246(10) 0.00967(11) 0.0421(4) Uani d . 1 . .
    C C10A 0.11902(12) 0.72005(12) -0.03502(12) 0.0547(5) Uani d . 1 . .
    H H10A 0.1268 0.6744 -0.0520 0.066 Uiso calc R 1 . .
    C C11A 0.14087(12) 0.78344(13) -0.05326(12) 0.0573(6) Uani d . 1 . .
    H H11A 0.1644 0.7810 -0.0821 0.069 Uiso calc R 1 . .
    C C12A 0.12871(10) 0.85341(11) -0.02947(11) 0.0471(5) Uani d . 1 . .
    C C13A 0.09502(9) 0.85622(10) 0.01715(10) 0.0385(4) Uani d . 1 . .
    C C14A 0.08239(10) 0.92775(10) 0.03835(12) 0.0478(5) Uani d . 1 . .
    H H14A 0.0605 0.9315 0.0689 0.057 Uiso calc R 1 . .
    C C15A 0.10157(12) 0.99152(12) 0.01502(14) 0.0618(6) Uani d . 1 . .
    H H15A 0.0927 1.0378 0.0299 0.074 Uiso calc R 1 . .
    C C16A 0.13439(13) 0.98752(14) -0.03111(15) 0.0678(7) Uani d . 1 . .
    H H16A 0.1471 1.0310 -0.0471 0.081 Uiso calc R 1 . .
    C C17A 0.14749(12) 0.92046(14) -0.05222(13) 0.0609(6) Uani d . 1 . .
    H H17A 0.1695 0.9183 -0.0826 0.073 Uiso calc R 1 . .
    C C18A 0.09592(9) 0.73285(9) 0.22438(10) 0.0376(4) Uani d . 1 . .
    C C19A 0.10774(14) 0.66185(12) 0.26910(13) 0.0664(6) Uani d . 1 . .
    H H19D 0.1576 0.6455 0.2912 0.100 Uiso calc R 1 . .
    H H19E 0.0746 0.6245 0.2332 0.100 Uiso calc R 1 . .
    H H19F 0.0986 0.6698 0.3118 0.100 Uiso calc R 1 . .
loop_
    _atom_site_aniso_label
    _atom_site_aniso_U_11
    _atom_site_aniso_U_22
    _atom_site_aniso_U_33
    _atom_site_aniso_U_12
    _atom_site_aniso_U_13
    _atom_site_aniso_U_23
    O1 0.0317(7) 0.0809(10) 0.0451(8) 0.0032(6) 0.0138(6) -0.0079(7)
    O2 0.0455(8) 0.0528(9) 0.0865(11) -0.0171(6) 0.0263(8) -0.0101(8)
    O3 0.0459(7) 0.0437(7) 0.0373(7) -0.0037(5) 0.0210(6) 0.0021(5)
    N1 0.0413(8) 0.0384(8) 0.0412(9) -0.0073(6) 0.0195(7) 0.0029(6)
    C1 0.0359(10) 0.0454(10) 0.0392(10) -0.0024(7) 0.0170(8) -0.0011(8)
    C2 0.0417(11) 0.0628(13) 0.0575(13) 0.0017(9) 0.0278(10) -0.0055(10)
    C3 0.0575(14) 0.0827(16) 0.0557(14) -0.0054(11) 0.0367(12) -0.0149(11)
    C4 0.0558(14) 0.0982(18) 0.0403(12) -0.0084(12) 0.0226(11) -0.0121(11)
    C5 0.0383(10) 0.0776(14) 0.0405(12) -0.0030(9) 0.0181(9) -0.0024(10)
    C6 0.0347(9) 0.0431(9) 0.0384(10) -0.0037(7) 0.0183(8) 0.0017(8)
    C7 0.0344(9) 0.0394(9) 0.0353(10) -0.0045(7) 0.0156(8) 0.0017(7)
    C8 0.0336(9) 0.0510(10) 0.0345(10) -0.0024(7) 0.0173(8) -0.0013(8)
    C9 0.0376(10) 0.0579(12) 0.0466(12) -0.0060(8) 0.0221(9) -0.0049(9)
    C10 0.0359(11) 0.0898(17) 0.0515(13) -0.0125(11) 0.0208(10) -0.0118(11)
    C11 0.0339(11) 0.108(2) 0.0452(13) 0.0087(11) 0.0170(9) -0.0039(12)
    C12 0.0496(12) 0.0800(15) 0.0343(11) 0.0183(11) 0.0207(9) 0.0040(10)
    C13 0.0440(10) 0.0565(11) 0.0288(9) 0.0069(8) 0.0190(8) 0.0016(8)
    C14 0.0631(13) 0.0502(11) 0.0416(11) 0.0043(9) 0.0243(10) 0.0037(9)
    C15 0.103(2) 0.0525(13) 0.0569(15) 0.0120(12) 0.0349(14) 0.0057(11)
    C16 0.116(2) 0.0699(17) 0.0615(16) 0.0430(17) 0.0412(17) 0.0142(14)
    C17 0.0735(16) 0.096(2) 0.0478(14) 0.0407(15) 0.0266(12) 0.0112(13)
    C18 0.0392(10) 0.0421(10) 0.0400(11) 0.0004(7) 0.0220(8) 0.0062(8)
    C19 0.0904(17) 0.0539(13) 0.0561(14) -0.0071(11) 0.0296(13) 0.0165(11)
    O1A 0.0482(8) 0.0822(10) 0.0491(9) 0.0035(7) 0.0308(7) -0.0040(7)
    O2A 0.0785(10) 0.0377(7) 0.0558(9) -0.0008(6) 0.0437(8) -0.0059(6)
    O3A 0.0497(8) 0.0510(8) 0.0430(8) -0.0150(6) 0.0257(6) -0.0112(6)
    N1A 0.0441(8) 0.0343(7) 0.0327(8) 0.0001(6) 0.0212(7) -0.0004(6)
    C1A 0.0443(11) 0.0470(10) 0.0448(11) 0.0062(8) 0.0253(9) 0.0098(8)
    C2A 0.0468(12) 0.0752(15) 0.0633(15) 0.0115(10) 0.0343(11) 0.0171(11)
    C3A 0.0406(12) 0.117(2) 0.0626(16) 0.0098(12) 0.0201(12) 0.0232(14)
    C4A 0.0492(14) 0.140(3) 0.0415(13) 0.0071(14) 0.0133(11) 0.0125(14)
    C5A 0.0530(13) 0.0939(17) 0.0376(12) 0.0075(11) 0.0242(10) 0.0092(11)
    C6A 0.0427(10) 0.0449(10) 0.0398(10) 0.0053(7) 0.0241(8) 0.0085(8)
    C7A 0.0433(10) 0.0335(8) 0.0362(10) 0.0019(7) 0.0241(8) 0.0024(7)
    C8A 0.0378(9) 0.0396(9) 0.0314(9) 0.0033(7) 0.0184(8) 0.0018(7)
    C9A 0.0482(11) 0.0436(10) 0.0361(10) 0.0038(8) 0.0231(9) 0.0012(8)
    C10A 0.0682(14) 0.0587(13) 0.0486(12) 0.0087(10) 0.0384(11) -0.0051(10)
    C11A 0.0640(14) 0.0759(15) 0.0486(13) 0.0025(11) 0.0410(11) -0.0010(10)
    C12A 0.0430(11) 0.0617(12) 0.0361(10) -0.0028(8) 0.0203(9) 0.0056(9)
    C13A 0.0350(9) 0.0464(10) 0.0310(9) -0.0001(7) 0.0151(8) 0.0038(7)
    C14A 0.0511(11) 0.0443(10) 0.0497(12) 0.0021(8) 0.0275(10) 0.0048(9)
    C15A 0.0647(14) 0.0450(11) 0.0678(15) -0.0017(9) 0.0291(12) 0.0083(10)
    C16A 0.0716(15) 0.0637(15) 0.0650(15) -0.0153(11) 0.0335(13) 0.0165(12)
    C17A 0.0608(13) 0.0790(16) 0.0479(13) -0.0136(11) 0.0319(11) 0.0091(11)
    C18A 0.0360(9) 0.0429(10) 0.0353(10) -0.0027(7) 0.0194(8) -0.0010(8)
    C19A 0.0892(17) 0.0554(13) 0.0411(12) -0.0012(11) 0.0245(12) 0.0092(10)
_geom_special_details
;
All e.s.d.'s (except the e.s.d. in the dihedral angle between two l.s. planes)
are estimated using the full covariance matrix. The cell e.s.d.'s are taken
into account individually in the estimation of e.s.d.'s in distances, angles
and torsion angles; correlations between e.s.d.'s in cell parameters are only
used when they are defined by crystal symmetry. An approximate (isotropic)
treatment of cell e.s.d.'s is used for estimating e.s.d.'s involving l.s.
planes.
;
loop_
    _geom_bond_atom_site_label_1
    _geom_bond_atom_site_label_2
    _geom_bond_site_symmetry_2
    _geom_bond_distance
    _geom_bond_publ_flag
    O1 C1 . 1.365(2) ?
    O1 H1 . 0.8200 ?
    O2 C9 . 1.361(2) ?
    O2 H2 . 0.8200 ?
    O3 C18 . 1.246(2) ?
    N1 C18 . 1.317(2) ?
    N1 C7 . 1.473(2) ?
    N1 H1A . 0.8600 ?
    C1 C2 . 1.379(3) ?
    C1 C6 . 1.391(2) ?
    C2 C3 . 1.374(3) ?
    C2 H2A . 0.9300 ?
    C3 C4 . 1.369(3) ?
    C3 H3 . 0.9300 ?
    C4 C5 . 1.380(3) ?
    C4 H4 . 0.9300 ?
    C5 C6 . 1.384(3) ?
    C5 H5 . 0.9300 ?
    C6 C7 . 1.521(3) ?
    C7 C8 . 1.518(2) ?
    C7 H7 . 0.9800 ?
    C8 C9 . 1.382(3) ?
    C8 C13 . 1.423(3) ?
    C9 C10 . 1.405(3) ?
    C10 C11 . 1.360(3) ?
    C10 H10 . 0.9300 ?
    C11 C12 . 1.410(3) ?
    C11 H11 . 0.9300 ?
    C12 C17 . 1.412(3) ?
    C12 C13 . 1.429(3) ?
    C13 C14 . 1.416(3) ?
    C14 C15 . 1.358(3) ?
    C14 H14 . 0.9300 ?
    C15 C16 . 1.397(4) ?
    C15 H15 . 0.9300 ?
    C16 C17 . 1.344(4) ?
    C16 H16 . 0.9300 ?
    C17 H17 . 0.9300 ?
    C18 O3 1 1.246(2) ?
    C18 C19 . 1.499(3) ?
    C19 H19A . 0.9600 ?
    C19 H19B . 0.9600 ?
    C19 H19C . 0.9600 ?
    O1A C1A . 1.357(2) ?
    O1A H1A1 . 0.8200 ?
    O2A C9A . 1.372(2) ?
    O2A H2A1 . 0.8200 ?
    O3A C18A . 1.243(2) ?
    N1A C18A . 1.318(2) ?
    N1A C7A . 1.469(2) ?
    N1A H1A2 . 0.8600 ?
    C1A C2A . 1.378(3) ?
    C1A C6A . 1.400(3) ?
    C2A C3A . 1.369(3) ?
    C2A H2A2 . 0.9300 ?
    C3A C4A . 1.373(4) ?
    C3A H3A . 0.9300 ?
    C4A C5A . 1.386(3) ?
    C4A H4A . 0.9300 ?
    C5A C6A . 1.378(3) ?
    C5A H5A . 0.9300 ?
    C6A C7A . 1.521(2) ?
    C7A C8A . 1.520(2) ?
    C7A H7A . 0.9800 ?
    C8A C9A . 1.374(2) ?
    C8A C13A . 1.430(2) ?
    C9A C10A . 1.406(3) ?
    C10A C11A . 1.344(3) ?
    C10A H10A . 0.9300 ?
    C11A C12A . 1.408(3) ?
    C11A H11A . 0.9300 ?
    C12A C17A . 1.410(3) ?
    C12A C13A . 1.423(3) ?
    C13A C14A . 1.416(3) ?
    C14A C15A . 1.370(3) ?
    C14A H14A . 0.9300 ?
    C15A C16A . 1.400(4) ?
    C15A H15A . 0.9300 ?
    C16A C17A . 1.347(3) ?
    C16A H16A . 0.9300 ?
    C17A H17A . 0.9300 ?
    C18A O3A 1 1.243(2) ?
    C18A O3A 1 1.243(2) ?
    C18A C19A . 1.489(3) ?
    C19A H19D . 0.9600 ?
    C19A H19E . 0.9600 ?
    C19A H19F . 0.9600 ?
loop_
    _geom_angle_atom_site_label_1
    _geom_angle_atom_site_label_2
    _geom_angle_atom_site_label_3
    _geom_angle_site_symmetry_1
    _geom_angle_site_symmetry_3
    _geom_angle
    _geom_angle_publ_flag
    C1 O1 H1 . . 109.5 ?
    C9 O2 H2 . . 109.5 ?
    C18 N1 C7 . . 126.49(14) ?
    C18 N1 H1A . . 116.8 ?
    C7 N1 H1A . . 116.8 ?
    O1 C1 C2 . . 122.04(16) ?
    O1 C1 C6 . . 116.91(17) ?
    C2 C1 C6 . . 121.03(17) ?
    C3 C2 C1 . . 120.10(18) ?
    C3 C2 H2A . . 120.0 ?
    C1 C2 H2A . . 120.0 ?
    C4 C3 C2 . . 119.9(2) ?
    C4 C3 H3 . . 120.1 ?
    C2 C3 H3 . . 120.1 ?
    C3 C4 C5 . . 120.1(2) ?
    C3 C4 H4 . . 120.0 ?
    C5 C4 H4 . . 120.0 ?
    C6 C5 C4 . . 121.34(19) ?
    C6 C5 H5 . . 119.3 ?
    C4 C5 H5 . . 119.3 ?
    C5 C6 C1 . . 117.60(18) ?
    C5 C6 C7 . . 122.49(16) ?
    C1 C6 C7 . . 119.90(16) ?
    N1 C7 C8 . . 110.73(14) ?
    N1 C7 C6 . . 110.26(14) ?
    C8 C7 C6 . . 113.48(14) ?
    N1 C7 H7 . . 107.4 ?
    C8 C7 H7 . . 107.4 ?
    C6 C7 H7 . . 107.4 ?
    C9 C8 C13 . . 119.13(17) ?
    C9 C8 C7 . . 119.21(16) ?
    C13 C8 C7 . . 121.61(15) ?
    O2 C9 C8 . . 117.37(16) ?
    O2 C9 C10 . . 120.90(18) ?
    C8 C9 C10 . . 121.71(19) ?
    C11 C10 C9 . . 119.6(2) ?
    C11 C10 H10 . . 120.2 ?
    C9 C10 H10 . . 120.2 ?
    C10 C11 C12 . . 121.49(19) ?
    C10 C11 H11 . . 119.3 ?
    C12 C11 H11 . . 119.3 ?
    C11 C12 C17 . . 122.1(2) ?
    C11 C12 C13 . . 118.98(19) ?
    C17 C12 C13 . . 119.0(2) ?
    C14 C13 C8 . . 123.81(17) ?
    C14 C13 C12 . . 117.12(18) ?
    C8 C13 C12 . . 119.06(18) ?
    C15 C14 C13 . . 121.8(2) ?
    C15 C14 H14 . . 119.1 ?
    C13 C14 H14 . . 119.1 ?
    C14 C15 C16 . . 120.4(3) ?
    C14 C15 H15 . . 119.8 ?
    C16 C15 H15 . . 119.8 ?
    C17 C16 C15 . . 120.1(2) ?
    C17 C16 H16 . . 119.9 ?
    C15 C16 H16 . . 119.9 ?
    C16 C17 C12 . . 121.6(2) ?
    C16 C17 H17 . . 119.2 ?
    C12 C17 H17 . . 119.2 ?
    O3 C18 N1 1 . 124.33(16) ?
    O3 C18 N1 . . 124.33(16) ?
    O3 C18 C19 1 . 119.64(17) ?
    O3 C18 C19 . . 119.64(17) ?
    N1 C18 C19 . . 116.02(17) ?
    C18 C19 H19A . . 109.5 ?
    C18 C19 H19B . . 109.5 ?
    H19A C19 H19B . . 109.5 ?
    C18 C19 H19C . . 109.5 ?
    H19A C19 H19C . . 109.5 ?
    H19B C19 H19C . . 109.5 ?
    C1A O1A H1A1 . . 109.5 ?
    C9A O2A H2A1 . . 109.5 ?
    C18A N1A C7A . . 125.89(14) ?
    C18A N1A H1A2 . . 117.1 ?
    C7A N1A H1A2 . . 117.1 ?
    O1A C1A C2A . . 121.13(18) ?
    O1A C1A C6A . . 118.25(16) ?
    C2A C1A C6A . . 120.61(19) ?
    C3A C2A C1A . . 120.1(2) ?
    C3A C2A H2A2 . . 119.9 ?
    C1A C2A H2A2 . . 119.9 ?
    C2A C3A C4A . . 120.6(2) ?
    C2A C3A H3A . . 119.7 ?
    C4A C3A H3A . . 119.7 ?
    C3A C4A C5A . . 119.2(2) ?
    C3A C4A H4A . . 120.4 ?
    C5A C4A H4A . . 120.4 ?
    C6A C5A C4A . . 121.6(2) ?
    C6A C5A H5A . . 119.2 ?
    C4A C5A H5A . . 119.2 ?
    C5A C6A C1A . . 117.88(17) ?
    C5A C6A C7A . . 122.95(17) ?
    C1A C6A C7A . . 119.16(16) ?
    N1A C7A C8A . . 111.85(13) ?
    N1A C7A C6A . . 109.32(13) ?
    C8A C7A C6A . . 114.26(14) ?
    N1A C7A H7A . . 107.0 ?
    C8A C7A H7A . . 107.0 ?
    C6A C7A H7A . . 107.0 ?
    C9A C8A C13A . . 118.19(16) ?
    C9A C8A C7A . . 121.65(15) ?
    C13A C8A C7A . . 120.11(15) ?
    O2A C9A C8A . . 118.40(16) ?
    O2A C9A C10A . . 119.78(16) ?
    C8A C9A C10A . . 121.81(17) ?
    C11A C10A C9A . . 120.26(18) ?
    C11A C10A H10A . . 119.9 ?
    C9A C10A H10A . . 119.9 ?
    C10A C11A C12A . . 121.17(19) ?
    C10A C11A H11A . . 119.4 ?
    C12A C11A H11A . . 119.4 ?
    C11A C12A C17A . . 121.7(2) ?
    C11A C12A C13A . . 118.89(17) ?
    C17A C12A C13A . . 119.44(19) ?
    C14A C13A C12A . . 117.06(16) ?
    C14A C13A C8A . . 123.40(17) ?
    C12A C13A C8A . . 119.53(16) ?
    C15A C14A C13A . . 121.6(2) ?
    C15A C14A H14A . . 119.2 ?
    C13A C14A H14A . . 119.2 ?
    C14A C15A C16A . . 120.4(2) ?
    C14A C15A H15A . . 119.8 ?
    C16A C15A H15A . . 119.8 ?
    C17A C16A C15A . . 119.7(2) ?
    C17A C16A H16A . . 120.2 ?
    C15A C16A H16A . . 120.2 ?
    C16A C17A C12A . . 121.8(2) ?
    C16A C17A H17A . . 119.1 ?
    C12A C17A H17A . . 119.1 ?
    O3A C18A N1A 1 . 123.91(16) ?
    O3A C18A N1A . . 123.91(16) ?
    O3A C18A N1A 1 . 123.91(16) ?
    O3A C18A C19A 1 . 119.49(17) ?
    O3A C18A C19A . . 119.49(17) ?
    O3A C18A C19A 1 . 119.49(17) ?
    N1A C18A C19A . . 116.59(16) ?
    C18A C19A H19D . . 109.5 ?
    C18A C19A H19E . . 109.5 ?
    H19D C19A H19E . . 109.5 ?
    C18A C19A H19F . . 109.5 ?
    H19D C19A H19F . . 109.5 ?
    H19E C19A H19F . . 109.5 ?
loop_
    _geom_torsion_atom_site_label_1
    _geom_torsion_atom_site_label_2
    _geom_torsion_atom_site_label_3
    _geom_torsion_atom_site_label_4
    _geom_torsion_site_symmetry_1
    _geom_torsion_site_symmetry_2
    _geom_torsion_site_symmetry_3
    _geom_torsion_site_symmetry_4
    _geom_torsion
    _geom_torsion_publ_flag
    O1 C1 C2 C3 . . . . 177.50(19) ?
    C6 C1 C2 C3 . . . . -1.1(3) ?
    C1 C2 C3 C4 . . . . 0.1(3) ?
    C2 C3 C4 C5 . . . . 0.2(4) ?
    C3 C4 C5 C6 . . . . 0.4(4) ?
    C4 C5 C6 C1 . . . . -1.3(3) ?
    C4 C5 C6 C7 . . . . 179.9(2) ?
    O1 C1 C6 C5 . . . . -177.01(17) ?
    C2 C1 C6 C5 . . . . 1.7(3) ?
    O1 C1 C6 C7 . . . . 1.8(2) ?
    C2 C1 C6 C7 . . . . -179.54(17) ?
    C18 N1 C7 C8 . . . . 120.86(18) ?
    C18 N1 C7 C6 . . . . -112.71(19) ?
    C5 C6 C7 N1 . . . . -121.32(19) ?
    C1 C6 C7 N1 . . . . 59.9(2) ?
    C5 C6 C7 C8 . . . . 3.5(2) ?
    C1 C6 C7 C8 . . . . -175.20(15) ?
    N1 C7 C8 C9 . . . . 49.0(2) ?
    C6 C7 C8 C9 . . . . -75.7(2) ?
    N1 C7 C8 C13 . . . . -133.86(17) ?
    C6 C7 C8 C13 . . . . 101.53(19) ?
    C13 C8 C9 O2 . . . . -176.66(17) ?
    C7 C8 C9 O2 . . . . 0.6(3) ?
    C13 C8 C9 C10 . . . . 1.5(3) ?
    C7 C8 C9 C10 . . . . 178.75(18) ?
    O2 C9 C10 C11 . . . . 176.8(2) ?
    C8 C9 C10 C11 . . . . -1.3(3) ?
    C9 C10 C11 C12 . . . . 0.4(3) ?
    C10 C11 C12 C17 . . . . 179.9(2) ?
    C10 C11 C12 C13 . . . . 0.2(3) ?
    C9 C8 C13 C14 . . . . 179.16(18) ?
    C7 C8 C13 C14 . . . . 2.0(3) ?
    C9 C8 C13 C12 . . . . -0.8(3) ?
    C7 C8 C13 C12 . . . . -177.97(17) ?
    C11 C12 C13 C14 . . . . 179.99(19) ?
    C17 C12 C13 C14 . . . . 0.3(3) ?
    C11 C12 C13 C8 . . . . -0.1(3) ?
    C17 C12 C13 C8 . . . . -179.79(19) ?
    C8 C13 C14 C15 . . . . 179.4(2) ?
    C12 C13 C14 C15 . . . . -0.7(3) ?
    C13 C14 C15 C16 . . . . 0.9(4) ?
    C14 C15 C16 C17 . . . . -0.7(4) ?
    C15 C16 C17 C12 . . . . 0.3(4) ?
    C11 C12 C17 C16 . . . . -179.8(2) ?
    C13 C12 C17 C16 . . . . -0.1(4) ?
    C7 N1 C18 O3 . . . 1 -2.7(3) ?
    C7 N1 C18 O3 . . . . -2.7(3) ?
    C7 N1 C18 C19 . . . . 177.57(19) ?
    O1A C1A C2A C3A . . . . 179.1(2) ?
    C6A C1A C2A C3A . . . . -0.1(3) ?
    C1A C2A C3A C4A . . . . -0.1(4) ?
    C2A C3A C4A C5A . . . . 0.1(4) ?
    C3A C4A C5A C6A . . . . 0.1(4) ?
    C4A C5A C6A C1A . . . . -0.3(3) ?
    C4A C5A C6A C7A . . . . 178.4(2) ?
    O1A C1A C6A C5A . . . . -178.92(18) ?
    C2A C1A C6A C5A . . . . 0.3(3) ?
    O1A C1A C6A C7A . . . . 2.3(2) ?
    C2A C1A C6A C7A . . . . -178.44(17) ?
    C18A N1A C7A C8A . . . . 122.33(17) ?
    C18A N1A C7A C6A . . . . -110.10(18) ?
    C5A C6A C7A N1A . . . . -114.0(2) ?
    C1A C6A C7A N1A . . . . 64.7(2) ?
    C5A C6A C7A C8A . . . . 12.2(2) ?
    C1A C6A C7A C8A . . . . -169.11(15) ?
    N1A C7A C8A C9A . . . . 39.0(2) ?
    C6A C7A C8A C9A . . . . -85.9(2) ?
    N1A C7A C8A C13A . . . . -143.40(15) ?
    C6A C7A C8A C13A . . . . 91.73(19) ?
    C13A C8A C9A O2A . . . . -174.72(15) ?
    C7A C8A C9A O2A . . . . 2.9(3) ?
    C13A C8A C9A C10A . . . . 4.5(3) ?
    C7A C8A C9A C10A . . . . -177.87(17) ?
    O2A C9A C10A C11A . . . . 176.72(19) ?
    C8A C9A C10A C11A . . . . -2.5(3) ?
    C9A C10A C11A C12A . . . . -1.0(3) ?
    C10A C11A C12A C17A . . . . -176.2(2) ?
    C10A C11A C12A C13A . . . . 2.3(3) ?
    C11A C12A C13A C14A . . . . -178.70(18) ?
    C17A C12A C13A C14A . . . . -0.2(3) ?
    C11A C12A C13A C8A . . . . -0.2(3) ?
    C17A C12A C13A C8A . . . . 178.39(17) ?
    C9A C8A C13A C14A . . . . 175.33(17) ?
    C7A C8A C13A C14A . . . . -2.4(3) ?
    C9A C8A C13A C12A . . . . -3.1(2) ?
    C7A C8A C13A C12A . . . . 179.18(15) ?
    C12A C13A C14A C15A . . . . 0.1(3) ?
    C8A C13A C14A C15A . . . . -178.39(18) ?
    C13A C14A C15A C16A . . . . 0.2(3) ?
    C14A C15A C16A C17A . . . . -0.4(3) ?
    C15A C16A C17A C12A . . . . 0.3(4) ?
    C11A C12A C17A C16A . . . . 178.5(2) ?
    C13A C12A C17A C16A . . . . -0.1(3) ?
    C7A N1A C18A O3A . . . 1 -5.8(3) ?
    C7A N1A C18A O3A . . . . -5.8(3) ?
    C7A N1A C18A O3A . . . 1 -5.8(3) ?
    C7A N1A C18A C19A . . . . 173.15(18) ?
loop_
    _geom_hbond_atom_site_label_D
    _geom_hbond_atom_site_label_H
    _geom_hbond_atom_site_label_A
    _geom_hbond_site_symmetry_A
    _geom_hbond_distance_DH
    _geom_hbond_distance_HA
    _geom_hbond_distance_DA
    _geom_hbond_angle_DHA
    O1 H1 O3 5_566 0.82 1.99 2.792(2) 166
    O2A H2A1 O3 6_565 0.82 1.89 2.702(2) 170
    O2 H2 O3A 7_566 0.82 1.81 2.588(2) 159
    O1A H1A1 O3A 1 0.82 2.16 2.928(2) 156
    C7 H7 O3 1 0.98 2.51 2.901(2) 104
    C7A H7A O3A 1 0.98 2.47 2.879(2) 105
