# Supplementary material for: N-[(2-Hydr­oxy-1-naphth­yl)(2-hydroxy­phen­yl)meth­yl]acetamide
Source: Acta Crystallogr Sect E Struct Rep Online. 2009 Mar 11;65(Pt 4):o740. doi: 10.1107/S1600536809007983 (PMC2968777; doi:10.1107/S1600536809007983)
Supplement: Supplementary file 2 [file e-65-0o740-Isup2.hkl]

#
# h,k,l, Fc-squared, Fo-squared, sigma(Fo-squared) and status flag
#
data_I
_shelx_title ' PSE18 in C2/c'
_shelx_refln_list_code          4
_shelx_F_calc_maximum      675.61
_exptl_crystal_F_000      2592.00
_reflns_d_resolution_high  0.8007
 
loop_
 _symmetry_equiv_pos_as_xyz
 'x, y, z'
 '-x, y, -z+1/2'
 'x+1/2, y+1/2, z'
 '-x+1/2, y+1/2, -z+1/2'
 '-x, -y, -z'
 'x, -y, z-1/2'
 '-x+1/2, -y+1/2, -z'
 'x+1/2, -y+1/2, z-1/2'
 
_cell_length_a    21.2860
_cell_length_b    17.9288
_cell_length_c    19.5240
_cell_angle_alpha  90.000
_cell_angle_beta  121.428
_cell_angle_gamma  90.000
 
_shelx_F_squared_multiplier     1.000
 
loop_
 _refln_index_h
 _refln_index_k
 _refln_index_l
 _refln_F_squared_calc
 _refln_F_squared_meas
 _refln_F_squared_sigma
 _refln_observed_status
   2   0   0     7449.78     6218.44    594.68 o
   4   0   0   371971.16   360209.97   3650.36 o
   6   0   0    78140.54    83919.02    849.92 o
   8   0   0    32039.00    36579.25    409.03 o
  10   0   0     7061.54     7923.61    114.68 o
  12   0   0     1114.13      908.99     35.32 o
  14   0   0      352.16      359.42     28.93 o
  16   0   0        8.49       -2.12     20.13 o
  18   0   0       12.69      -42.68     44.83 o
  20   0   0      171.32      120.27     65.52 o
  22   0   0      238.32      196.77     53.50 o
   3   1   0      194.12      268.12      6.51 o
   5   1   0      282.72      300.85      8.66 o
   7   1   0      388.68      236.47      9.17 o
   9   1   0       67.44       48.53      7.80 o
  11   1   0       12.66       21.98     10.89 o
  13   1   0     1806.89     1934.89     37.24 o
  15   1   0       37.20       10.86     14.64 o
  17   1   0     1087.16     1116.83     47.49 o
  19   1   0       81.82       53.83     37.88 o
  21   1   0        2.02      -15.08     35.56 o
   0   2   0      401.23       -5.17      5.17 o
   2   2   0    41407.07    39407.01    366.70 o
   4   2   0       26.29        7.88      4.49 o
   6   2   0     9398.43     9799.29     87.00 o
   8   2   0     1623.39     1535.94     28.91 o
  10   2   0     6944.42     8142.82     92.37 o
  12   2   0        3.23       -7.95      7.95 o
  14   2   0      116.88      108.09     14.07 o
  16   2   0       77.15       66.07     20.97 o
  18   2   0      391.25      263.10     37.33 o
  20   2   0       11.04       -4.86     30.41 o
  22   2   0      142.00      200.31     39.47 o
   1   3   0   119287.19   105520.27   5026.15 o
   3   3   0    25307.52    26082.47    200.28 o
   5   3   0     9332.78     7846.23     62.33 o
   7   3   0     3768.18     4876.84     50.97 o
   9   3   0      565.35      774.63     20.68 o
  11   3   0        3.43       13.20      8.56 o
  13   3   0     3358.66     3391.49     56.78 o
  15   3   0       63.13       60.33     19.86 o
  17   3   0       62.34       42.18     16.73 o
  19   3   0       27.07       54.40     30.55 o
  21   3   0      274.57      230.87     44.55 o
   0   4   0   342933.41   321353.03   6461.52 o
   2   4   0        0.46        6.92      3.25 o
   4   4   0    17936.30    17165.01    129.26 o
   6   4   0     4823.53     4706.57     44.33 o
   8   4   0     3577.09     4261.57     43.43 o
  10   4   0      472.12      465.63     14.35 o
  12   4   0      519.13      476.16     17.04 o
  14   4   0       12.99        6.86     10.77 o
  16   4   0      891.86      673.84     29.28 o
  18   4   0      222.43      220.78     22.64 o
  20   4   0        0.38       12.08     32.10 o
  22   4   0      312.58      330.43     55.75 o
   1   5   0     3704.68     3635.38     65.43 o
   3   5   0     2525.74     2477.31     27.19 o
   5   5   0     5945.08     7118.26     62.88 o
   7   5   0     5192.99     4728.66     45.74 o
   9   5   0       47.36       55.48      7.21 o
  11   5   0     1232.40     1291.15     24.35 o
  13   5   0      633.48      644.21     19.07 o
  15   5   0     1910.95     1954.83     50.01 o
  17   5   0      185.59      152.57     24.22 o
  19   5   0       40.88       19.95     26.39 o
  21   5   0       48.71       27.98     37.83 o
   0   6   0    38155.13    36909.24    754.41 o
   2   6   0     2687.09     2376.02     36.49 o
   4   6   0        5.30       -3.75      4.20 o
   6   6   0     1961.32     2048.40     25.14 o
   8   6   0        4.77       13.21      6.15 o
  10   6   0      912.99      907.13     19.51 o
  12   6   0       11.43       11.09      9.41 o
  14   6   0     2027.82     1954.46     41.08 o
  16   6   0      388.97      357.41     22.41 o
  18   6   0      500.56      415.60     25.35 o
  20   6   0       54.35       24.28     35.16 o
   1   7   0    27163.36    25922.91    480.74 o
   3   7   0       22.58       -4.60      5.74 o
   5   7   0     8552.77     9323.39     79.35 o
   7   7   0     8087.42     8695.81     80.68 o
   9   7   0     9735.07    10294.33    101.80 o
  11   7   0      398.44      414.87     15.79 o
  13   7   0       32.00       10.09     11.49 o
  15   7   0      175.49      210.84     18.62 o
  17   7   0      143.27      114.67     18.46 o
  19   7   0       53.86       49.85     27.04 o
  21   7   0        1.94       -8.61     32.94 o
   0   8   0       25.10       19.18     14.90 o
   2   8   0     3179.53     3367.72     68.75 o
   4   8   0     2544.38     2530.32     38.91 o
   6   8   0      395.36      521.60     12.01 o
   8   8   0      468.33      528.97     19.11 o
  10   8   0     2003.63     2347.52     34.77 o
  12   8   0      321.83      313.98     15.51 o
  14   8   0      142.55      164.99     18.63 o
  16   8   0       22.44       22.20     16.99 o
  18   8   0      192.49      158.30     21.06 o
  20   8   0      112.09       60.95     36.57 o
   1   9   0     1102.72     1149.35     48.77 o
   3   9   0     5029.87     5140.38     89.41 o
   5   9   0      195.82      119.34      7.89 o
   7   9   0      693.08     1014.88     18.56 o
   9   9   0      493.86      498.58     14.34 o
  11   9   0      895.11      782.16     19.78 o
  13   9   0     1407.58     1408.41     36.28 o
  15   9   0        6.08      -11.23     14.21 o
  17   9   0       20.99        2.02     15.09 o
  19   9   0        1.31      -17.96     17.96 o
   0  10   0    10226.16     9421.32    299.17 o
   2  10   0       11.05        9.69     12.34 o
   4  10   0      111.74      103.90     10.03 o
   6  10   0      402.67      472.94     23.77 o
   8  10   0      761.41      849.23     19.77 o
  10  10   0        8.35        3.47      8.15 o
  12  10   0        0.01       -3.69      9.48 o
  14  10   0      439.82      407.95     23.11 o
  16  10   0      235.15      231.69     22.43 o
  18  10   0       49.67       59.71     20.82 o
  20  10   0      195.79      209.96     32.68 o
   1  11   0     3950.77     4011.56    112.33 o
   3  11   0      516.88      539.34     26.09 o
   5  11   0      552.61      632.63     15.01 o
   7  11   0     1052.86     1106.15     22.47 o
   9  11   0       82.77      123.18     10.10 o
  11  11   0     1414.75     1334.11     26.31 o
  13  11   0       86.92       59.41     18.57 o
  15  11   0        9.27       20.00     17.58 o
  17  11   0      125.06      156.29     22.14 o
  19  11   0      108.56      134.40     24.12 o
   0  12   0      612.48      547.04     57.33 o
   2  12   0      231.32      173.75     28.10 o
   4  12   0      712.15      702.27     20.60 o
   6  12   0      120.46       98.27      9.43 o
   8  12   0        2.27        0.74      8.36 o
  10  12   0      371.76      342.55     15.64 o
  12  12   0        2.80      -12.13     12.13 o
  14  12   0       27.11       12.55     16.90 o
  16  12   0       11.58       -6.11     18.10 o
  18  12   0        3.77       -2.98     19.30 o
   1  13   0     1116.84     1259.82     61.87 o
   3  13   0      651.39      684.72     75.87 o
   5  13   0       49.18       41.39      7.29 o
   7  13   0     1081.65     1127.36     23.81 o
   9  13   0      390.17      427.42     18.07 o
  11  13   0      471.34      512.95     17.54 o
  13  13   0        8.84       -3.72     16.91 o
  15  13   0      116.74      118.40     23.62 o
  17  13   0       71.57       87.80     22.40 o
   0  14   0     1527.72     1611.82    101.74 o
   2  14   0     4332.61     4008.94    124.06 o
   4  14   0     2305.75     2232.42     46.00 o
   6  14   0      730.32      636.92     18.10 o
   8  14   0        0.25       -4.88      9.31 o
  10  14   0      292.01      301.22     19.43 o
  12  14   0       57.87       23.62     19.43 o
  14  14   0        0.62       11.36     18.23 o
  16  14   0       22.17        6.17     21.28 o
   1  15   0    10627.66    10753.90    258.03 o
   3  15   0      390.69      425.91     46.48 o
   5  15   0     7807.18     7551.83     96.37 o
   7  15   0      388.30      376.98     15.63 o
   9  15   0      111.23      117.06     13.78 o
  11  15   0      536.66      537.27     34.88 o
  13  15   0       18.78       12.57     20.70 o
  15  15   0       13.29       33.40     21.36 o
   0  16   0     3943.54     3963.81    185.37 o
   2  16   0       34.06        2.94     28.47 o
   4  16   0      612.96      526.59     53.75 o
   6  16   0       58.31       75.22     13.14 o
   8  16   0      104.17       91.92     16.40 o
  10  16   0       92.27      126.66     15.10 o
  12  16   0      193.72      210.05     27.34 o
  14  16   0       16.14      -20.24     20.57 o
   1  17   0      434.91      342.13     84.28 o
   3  17   0       15.20       41.53     30.91 o
   5  17   0       32.87       10.54      8.11 o
   7  17   0        0.58        8.34      9.71 o
   9  17   0      156.12      120.55     14.54 o
  11  17   0       39.69       26.11     21.22 o
  13  17   0        3.46        9.21     21.65 o
   0  18   0       35.20      -27.59     39.23 o
   2  18   0      581.71      633.70     58.34 o
   4  18   0       42.67       23.47     23.96 o
   6  18   0      218.73      196.24     15.66 o
   8  18   0       26.16       12.48     11.42 o
  10  18   0      253.52      240.94     26.71 o
  12  18   0        7.87        8.70     20.88 o
   1  19   0      192.68      134.90     40.32 o
   3  19   0       19.04        5.05     36.21 o
   5  19   0       53.71       43.90      9.32 o
   7  19   0       11.23        1.92     10.65 o
   9  19   0      124.16      163.44     17.96 o
  11  19   0        1.43       22.93     21.16 o
   0  20   0       60.38       28.45     46.13 o
   2  20   0       23.11       34.70     33.84 o
   4  20   0       13.60       -6.83     10.32 o
   6  20   0        8.06        6.28      9.75 o
   8  20   0        2.14       -1.51     12.24 o
  10  20   0        0.08        5.92     21.31 o
   1  21   0       35.17       35.53     36.65 o
   3  21   0       54.89       82.73     74.36 o
   5  21   0        0.02        1.82     11.58 o
   7  21   0       41.00       26.06     12.22 o
   0  22   0       41.47      134.93     62.08 o
   2  22   0        9.04      -17.58     37.24 o
   4  22   0        0.92       22.68     39.04 o
 -23   1   1        6.76       -5.98     63.59 o
 -21   1   1      107.31       38.96     42.64 o
 -19   1   1       42.36       53.01     60.78 o
 -17   1   1      442.01      329.66     30.23 o
 -15   1   1      376.39      428.22     22.48 o
 -13   1   1       27.07        3.98     10.69 o
 -11   1   1      154.60      106.81     10.46 o
  -9   1   1     1985.31     2567.10     30.42 o
  -7   1   1     3894.09     3568.09     47.87 o
  -5   1   1    22843.70    23063.95    182.86 o
  -3   1   1       37.33       15.89      1.84 o
   1   1   1    22249.32    20675.98    355.15 o
   3   1   1    83234.66    79642.23    675.02 o
   5   1   1      407.04      877.16     17.92 o
   7   1   1    14126.29    15453.90    134.13 o
   9   1   1      950.28     1112.06     24.18 o
  11   1   1       40.89       24.46     10.00 o
  13   1   1     2881.62     3145.24     50.92 o
  15   1   1       91.99       79.04     15.57 o
  17   1   1      233.62      184.51     31.09 o
  19   1   1      307.48      186.25     33.80 o
  21   1   1        0.87       48.56     41.75 o
 -22   2   1       94.24      126.54     39.89 o
 -20   2   1      199.67      207.05     95.92 o
 -18   2   1      269.03      273.92     23.93 o
 -16   2   1      366.22      338.68     21.72 o
 -14   2   1      770.40      682.48     35.51 o
 -12   2   1      217.07      139.60     17.13 o
 -10   2   1     1788.24     2168.40     34.92 o
  -8   2   1     1538.13     1789.77     25.72 o
  -6   2   1    38003.04    34063.63    257.05 o
  -4   2   1     7461.70     6508.29     59.91 o
  -2   2   1      176.44      247.67      5.44 o
   2   2   1     5785.91     5094.48     41.76 o
   4   2   1      373.28      608.74      9.94 o
   6   2   1     5401.03     5977.51     63.21 o
   8   2   1     1190.78     1667.83     30.99 o
  10   2   1     1576.91     1385.22     30.22 o
  12   2   1      406.43      343.26     22.13 o
  14   2   1       36.99       29.11     12.26 o
  16   2   1        5.51       -5.99     17.90 o
  18   2   1       59.28       77.92     33.38 o
  20   2   1       80.90       65.32     31.76 o
 -21   3   1       10.80       -3.86     34.02 o
 -19   3   1      369.88      324.77     40.33 o
 -17   3   1       14.02       -6.78     18.76 o
 -15   3   1      305.81      340.21     19.98 o
 -13   3   1      422.19      428.13     17.83 o
 -11   3   1       86.43       93.83      8.97 o
  -9   3   1     1079.44      961.79     17.11 o
  -7   3   1     1753.82     1807.51     23.12 o
  -5   3   1    11381.77    11514.61     91.53 o
  -3   3   1     4138.27     3954.93     33.41 o
  -1   3   1    40117.91    37897.23   1117.90 o
   1   3   1     9989.53     9166.44     73.85 o
   3   3   1     4834.70     4194.64     33.33 o
   5   3   1     9072.44     8547.98     72.87 o
   7   3   1     2515.19     2714.83     33.55 o
   9   3   1     1029.76     1034.39     22.52 o
  11   3   1        4.47       -8.74      8.74 o
  13   3   1      853.26      789.06     25.55 o
  15   3   1      352.89      342.67     25.45 o
  17   3   1     1766.92     1739.46     51.12 o
  19   3   1      350.58      317.84     54.43 o
  21   3   1      185.40      155.90     48.66 o
 -22   4   1       76.12       94.33     39.23 o
 -20   4   1       36.84       52.42     33.95 o
 -18   4   1       35.83       57.97     23.39 o
 -16   4   1       22.65       45.11     15.98 o
 -14   4   1       75.92       84.30     13.59 o
 -12   4   1     6803.96     6254.76     65.31 o
 -10   4   1    11083.22    11792.85    106.90 o
  -8   4   1     5649.39     4916.23     47.95 o
  -6   4   1     6263.39     5415.50     51.70 o
  -4   4   1    10169.13     8964.64     72.47 o
  -2   4   1   104165.32    97377.03   1047.91 o
   0   4   1    19055.03    17477.63    256.98 o
   2   4   1    17391.77    17107.64    133.72 o
   4   4   1        0.60       56.47      4.90 o
   6   4   1        2.04      100.90      7.28 o
   8   4   1       26.78       51.60      7.93 o
  10   4   1      104.09       82.31      9.61 o
  12   4   1      224.97      262.38     15.51 o
  14   4   1       38.39       48.38     13.21 o
  16   4   1      114.18      133.97     18.71 o
  18   4   1      107.56       78.69     21.51 o
  20   4   1        0.63      -22.54     28.48 o
 -21   5   1       35.39       28.41     40.52 o
 -19   5   1       28.51       27.23     21.16 o
 -17   5   1       72.70      111.31     26.38 o
 -15   5   1      907.70      968.23     30.76 o
 -13   5   1      245.54      260.72     12.95 o
 -11   5   1       89.91      101.67     10.43 o
  -9   5   1       45.35       66.88      8.15 o
  -7   5   1     4452.05     4780.76     47.89 o
  -5   5   1      278.17      280.06      7.71 o
  -3   5   1     1452.63     1393.66     16.08 o
  -1   5   1    25736.37    25134.08    366.84 o
   1   5   1    10630.17    10214.10    125.41 o
   3   5   1     4977.04     5386.70     47.93 o
   5   5   1       13.72        2.57      4.43 o
   7   5   1       26.63       -0.37      5.76 o
   9   5   1      537.11      559.31     16.35 o
  11   5   1     1350.27     1272.48     23.87 o
  13   5   1       40.00       29.07     11.49 o
  15   5   1      288.83      308.02     21.16 o
  17   5   1       52.79       34.79     17.47 o
  19   5   1      149.62      144.64     36.09 o
  21   5   1      228.40      206.51     60.69 o
 -22   6   1       43.32       30.68     39.05 o
 -20   6   1       78.38       30.93     27.41 o
 -18   6   1      170.27      158.97     19.69 o
 -16   6   1      172.02      135.10     17.94 o
 -14   6   1     1589.80     1557.56     31.68 o
 -12   6   1      533.73      599.16     17.30 o
 -10   6   1        0.00        0.32      6.88 o
  -8   6   1     2177.29     2303.18     32.32 o
  -6   6   1        2.01       -3.70      5.32 o
  -4   6   1     4976.83     5434.17     50.94 o
  -2   6   1    31299.86    30840.16    397.40 o
   0   6   1    28685.02    28819.43    421.12 o
   2   6   1     9156.58     9403.96    107.66 o
   4   6   1    17634.60    19074.34    164.07 o
   6   6   1      879.84      879.92     16.91 o
   8   6   1     6703.84     6569.85     69.24 o
  10   6   1     1088.93     1167.17     22.98 o
  12   6   1     3305.94     3524.36     47.67 o
  14   6   1     2775.10     2655.83     53.16 o
  16   6   1      557.96      496.72     25.46 o
  18   6   1      814.59      798.48     32.63 o
  20   6   1      146.65      139.58     32.34 o
 -21   7   1       43.47       42.15     60.32 o
 -19   7   1       58.96       36.42     22.01 o
 -17   7   1       23.24       24.33     16.09 o
 -15   7   1       58.88       27.16     14.39 o
 -13   7   1     1046.33     1046.88     25.32 o
 -11   7   1     2356.53     2629.19     37.48 o
  -9   7   1      123.73      231.23     14.94 o
  -7   7   1    18154.56    18092.27    156.12 o
  -5   7   1      581.41      724.71     13.28 o
  -3   7   1      241.40      147.73     11.40 o
  -1   7   1       64.15       48.62     11.52 o
   1   7   1        2.68       -0.81     16.30 o
   3   7   1       21.42       89.15      6.18 o
   5   7   1      708.94      703.49     13.34 o
   7   7   1        0.68       -6.13      6.13 o
   9   7   1      607.88      795.48     19.48 o
  11   7   1      661.94      584.02     18.60 o
  13   7   1     1309.14     1269.57     35.26 o
  15   7   1      127.66      157.83     19.53 o
  17   7   1      111.79      100.86     19.21 o
  19   7   1       28.68      -19.07     19.07 o
 -20   8   1       48.80       75.36     27.55 o
 -18   8   1        9.16       19.26     16.27 o
 -16   8   1       40.58       54.49     15.78 o
 -14   8   1      243.04      235.88     17.96 o
 -12   8   1     1856.74     1912.13     31.20 o
 -10   8   1        0.52        1.15      6.73 o
  -8   8   1     1094.83     1028.33     18.57 o
  -6   8   1      857.32     1038.20     16.04 o
  -4   8   1      327.74      449.80     12.01 o
  -2   8   1        1.02       22.01      8.32 o
   0   8   1     4462.25     3738.65     73.79 o
   2   8   1     7872.41     8142.19    128.87 o
   4   8   1     3715.61     4190.21     49.42 o
   6   8   1      802.91      924.94     18.61 o
   8   8   1     4451.12     4538.78     49.32 o
  10   8   1       21.91       15.43     11.39 o
  12   8   1     3484.32     3473.95     48.48 o
  14   8   1       38.75       28.89     15.41 o
  16   8   1      105.14      114.88     18.43 o
  18   8   1      121.11      143.60     21.28 o
  20   8   1       29.29       17.91     39.95 o
 -21   9   1       14.21       35.06     37.34 o
 -19   9   1      176.54      164.69     28.46 o
 -17   9   1       81.42       79.65     17.39 o
 -15   9   1      136.01      112.17     16.81 o
 -13   9   1     1071.71      968.88     36.74 o
 -11   9   1      170.03      227.79     14.78 o
  -9   9   1        0.01        0.95      6.77 o
  -7   9   1     2743.59     3275.88     38.23 o
  -5   9   1     2137.06     1986.21     30.72 o
  -3   9   1       11.71        6.31     13.61 o
  -1   9   1    20491.60    20602.98    414.56 o
   1   9   1       11.16       44.69     16.92 o
   3   9   1     9026.77     9636.06    113.26 o
   5   9   1       21.69       30.14      6.36 o
   7   9   1        0.94        7.31      7.33 o
   9   9   1     3595.95     3657.19     43.64 o
  11   9   1     2987.14     3034.49     45.98 o
  13   9   1      619.55      586.07     25.60 o
  15   9   1       94.77      105.29     18.67 o
  17   9   1      281.42      301.69     26.01 o
  19   9   1      142.91      123.03     24.99 o
 -20  10   1       74.22       31.26     27.07 o
 -18  10   1        6.04       11.23     17.97 o
 -16  10   1        2.28       22.55     16.27 o
 -14  10   1       98.08       96.37     16.38 o
 -12  10   1     1543.32     1559.79     28.24 o
 -10  10   1     1182.06     1156.46     21.92 o
  -8  10   1      519.91      532.63     15.26 o
  -6  10   1      159.55      122.75      9.18 o
  -4  10   1        0.20        1.39      7.28 o
  -2  10   1       12.29        9.88     10.76 o
   0  10   1      133.51      139.88     37.72 o
   2  10   1      544.10      467.06     26.31 o
   4  10   1     1400.03     1383.61     22.07 o
   6  10   1       26.57       61.47      7.93 o
   8  10   1     5387.14     5735.86     62.22 o
  10  10   1       41.23       35.69     10.08 o
  12  10   1      177.79      188.13     16.57 o
  14  10   1      343.67      284.47     21.78 o
  16  10   1        5.54      -14.85     17.88 o
  18  10   1      247.04      287.60     27.24 o
 -19  11   1        0.85      -10.30     19.78 o
 -17  11   1       63.12       73.05     19.52 o
 -15  11   1       24.53       19.20     17.61 o
 -13  11   1       47.49       34.27     13.12 o
 -11  11   1     2406.40     2710.68     36.62 o
  -9  11   1       32.21       33.77      8.25 o
  -7  11   1     1580.09     1829.46     31.51 o
  -5  11   1       60.07       31.90      7.11 o
  -3  11   1     1155.23     1233.25     37.05 o
  -1  11   1      748.38      689.50     42.65 o
   1  11   1     1675.29     1712.02     98.72 o
   3  11   1      563.44      532.77     23.25 o
   5  11   1       25.69       38.43      7.08 o
   7  11   1       16.79        5.70      7.91 o
   9  11   1       24.98       42.56      9.11 o
  11  11   1        0.93       -9.74      9.74 o
  13  11   1        0.03      -10.40     18.60 o
  15  11   1      100.25       38.58     18.99 o
  17  11   1       19.38       21.50     20.02 o
  19  11   1        0.17       13.21     21.78 o
 -18  12   1        0.69      -18.68     18.68 o
 -16  12   1       11.40       22.53     16.33 o
 -14  12   1       76.34       58.58     17.92 o
 -12  12   1      491.98      479.28     21.28 o
 -10  12   1        4.72       13.95      8.32 o
  -8  12   1     1065.96     1115.29     22.47 o
  -6  12   1       60.02       48.28      8.82 o
  -4  12   1     1677.34     1734.38     72.67 o
  -2  12   1      330.79      325.47     46.56 o
   0  12   1     5335.99     5207.54    245.29 o
   2  12   1     1309.27     1319.57     68.68 o
   4  12   1       67.95      108.55      7.51 o
   6  12   1      701.74      815.24     18.88 o
   8  12   1      532.35      526.16     17.45 o
  10  12   1       74.19       61.54     11.49 o
  12  12   1       18.22       -5.80     16.10 o
  14  12   1      191.07      177.03     21.85 o
  16  12   1      445.47      494.06     31.10 o
  18  12   1      689.65      784.64     36.31 o
 -19  13   1       50.39      -15.95     88.80 o
 -17  13   1       17.72       16.64     17.70 o
 -15  13   1       59.46       35.99     17.95 o
 -13  13   1      168.61      192.90     22.00 o
 -11  13   1      250.58      217.56     13.92 o
  -9  13   1       14.50       12.44      9.82 o
  -7  13   1      113.22      137.68     10.58 o
  -5  13   1        7.53        5.79      7.55 o
  -3  13   1     1490.16     1359.73     63.86 o
  -1  13   1      575.18      585.64     43.89 o
   1  13   1       97.69      103.60     26.51 o
   3  13   1     2777.69     2735.76     70.08 o
   5  13   1      235.74      216.84     10.82 o
   7  13   1      160.69      163.36     12.44 o
   9  13   1      231.95      242.46     16.12 o
  11  13   1      251.58      228.44     16.82 o
  13  13   1       82.57       95.88     20.32 o
  15  13   1       37.75       35.71     21.45 o
  17  13   1      167.38      192.20     31.61 o
 -18  14   1        0.27      -23.01     23.01 o
 -16  14   1       19.47       31.37     19.87 o
 -14  14   1        3.44      -16.46     16.46 o
 -12  14   1        1.46        1.30     13.75 o
 -10  14   1      159.68      167.10     20.46 o
  -8  14   1      360.82      342.74     15.29 o
  -6  14   1     4083.01     4212.98     57.87 o
  -4  14   1      869.77      786.36     34.98 o
  -2  14   1     2526.44     2550.35     94.04 o
   0  14   1       36.13        8.62     27.59 o
   2  14   1       41.67       30.29     54.75 o
   4  14   1       14.00       18.50      7.99 o
   6  14   1      346.43      321.98     14.51 o
   8  14   1        0.21        5.63     10.25 o
  10  14   1      437.72      471.13     21.33 o
  12  14   1       37.18       25.43     17.29 o
  14  14   1       22.30       44.84     20.06 o
  16  14   1       44.21       25.14     21.66 o
 -17  15   1       23.72       -0.48     19.61 o
 -15  15   1        0.45       11.81     18.42 o
 -13  15   1      199.74      191.02     26.09 o
 -11  15   1      316.13      311.31     18.61 o
  -9  15   1      244.62      242.24     21.92 o
  -7  15   1      289.35      264.74     14.74 o
  -5  15   1        0.01        2.23     10.09 o
  -3  15   1     6475.71     6348.99    174.05 o
  -1  15   1        0.33      -27.04     30.39 o
   1  15   1     2935.52     2871.03    104.98 o
   3  15   1      511.70      488.53     48.94 o
   5  15   1      386.31      443.90     16.63 o
   7  15   1      441.05      405.86     19.77 o
   9  15   1        0.79       -4.56     11.03 o
  11  15   1       92.71      129.03     23.68 o
  13  15   1      387.52      499.37     36.43 o
  15  15   1      477.34      515.49     32.73 o
 -16  16   1      229.85      232.85     35.27 o
 -14  16   1      284.50      307.98     32.03 o
 -12  16   1      149.30      190.25     25.81 o
 -10  16   1      188.82      169.28     15.60 o
  -8  16   1        2.84       14.01     10.29 o
  -6  16   1       15.03        9.88      9.32 o
  -4  16   1     1512.84     1617.23     47.62 o
  -2  16   1     2447.32     2394.94     98.15 o
   0  16   1     2011.86     2176.02     92.80 o
   2  16   1     1489.55     1478.29    164.46 o
   4  16   1      869.61      907.33     21.73 o
   6  16   1     2280.51     2302.99     39.12 o
   8  16   1      180.42      173.17     15.13 o
  10  16   1      324.63      355.61     28.37 o
  12  16   1       11.84       31.11     20.89 o
  14  16   1       71.99       66.64     25.30 o
 -15  17   1        6.44       19.03     24.09 o
 -13  17   1       10.81       -0.99     21.13 o
 -11  17   1        1.23       18.50     19.15 o
  -9  17   1      131.14      116.72     14.80 o
  -7  17   1       22.96        3.81     11.82 o
  -5  17   1      843.43      724.07     22.98 o
  -3  17   1      310.94      285.10     43.37 o
  -1  17   1        0.76      -29.10     41.17 o
   1  17   1      260.69      200.71     39.16 o
   3  17   1      821.49      750.10    113.81 o
   5  17   1        0.04       -3.22      8.42 o
   7  17   1        0.05       -5.37     10.20 o
   9  17   1       88.59       82.67     15.86 o
  11  17   1      376.19      443.67     33.38 o
  13  17   1       29.51       26.75     22.85 o
 -12  18   1       29.95       55.62     22.14 o
 -10  18   1       64.62       37.16     18.09 o
  -8  18   1      223.59      213.36     15.28 o
  -6  18   1      189.00      164.44     14.75 o
  -4  18   1       99.08       83.24     17.45 o
  -2  18   1       38.35       34.98     30.71 o
   0  18   1      280.53      287.07     74.15 o
   2  18   1        5.22        2.36     27.22 o
   4  18   1       41.80       37.92     15.33 o
   6  18   1        1.72       13.63      9.88 o
   8  18   1        4.10       19.25     11.96 o
  10  18   1        5.01       -0.67     19.91 o
  12  18   1      106.77      113.13     26.44 o
 -11  19   1       18.22        7.99     20.33 o
  -9  19   1        0.92       12.27     12.17 o
  -7  19   1      101.14      108.40     12.20 o
  -5  19   1        1.30        2.10     12.02 o
  -3  19   1       73.06       47.88     33.54 o
  -1  19   1       72.25       64.15     33.68 o
   1  19   1      498.11      535.68     57.44 o
   3  19   1      123.28      110.86     18.54 o
   5  19   1        0.51        3.89      9.00 o
   7  19   1        1.24        1.25     11.09 o
   9  19   1      114.73       98.34     24.83 o
  11  19   1       46.57       57.17     24.04 o
 -10  20   1        0.13      -19.21     19.21 o
  -8  20   1      230.29      246.32     16.52 o
  -6  20   1       23.70       21.70     12.86 o
  -4  20   1      113.91      116.92     17.51 o
  -2  20   1        5.20      -28.35     28.35 o
   0  20   1       18.60       50.16     34.31 o
   2  20   1      143.93      184.77     94.62 o
   4  20   1      110.05      109.80     11.59 o
   6  20   1      236.73      222.47     15.19 o
   8  20   1       18.73       21.03     14.75 o
  -7  21   1       21.10       21.31     11.42 o
  -5  21   1       20.76       -3.15      8.81 o
  -3  21   1        0.96      -55.29     76.95 o
  -1  21   1        8.47      -31.17     44.62 o
   1  21   1        0.51      -21.78     31.63 o
   3  21   1       12.76      -11.64     11.95 o
   5  21   1       14.89       35.40     10.81 o
   7  21   1      156.68      182.45     20.27 o
  -4  22   1       44.72       37.31     12.20 o
  -2  22   1       86.72      140.09     46.45 o
   0  22   1        2.41       53.79     38.68 o
   2  22   1        6.22      -30.09     34.99 o
 -22   0   2     1104.29     1056.15    113.37 o
 -20   0   2      357.02      279.77     68.11 o
 -18   0   2     1431.99     1156.16    102.17 o
 -16   0   2      266.50      227.80     29.90 o
 -14   0   2     1799.93     1664.76     57.14 o
 -12   0   2     1028.14     1178.04     43.54 o
 -10   0   2    87053.38    88768.95   1069.44 o
  -8   0   2      808.39     1158.83     23.29 o
  -6   0   2    22523.14    21060.07    237.44 o
  -4   0   2       85.21       80.31      5.74 o
  -2   0   2    79202.38    74028.60   1466.32 o
   0   0   2      222.15       11.10     13.40 o
   2   0   2    44093.44    46298.60    443.52 o
   4   0   2   138337.27   136315.64   1377.44 o
   6   0   2    11469.41    11185.36    135.05 o
   8   0   2      337.00      245.04     18.05 o
  10   0   2      571.72      484.27     25.99 o
  12   0   2      350.40      361.27     26.41 o
  14   0   2      435.49      474.74     40.27 o
  16   0   2        9.55      -29.34     62.51 o
  18   0   2     1110.63     1130.53    107.12 o
  20   0   2        8.75       50.91     42.32 o
 -23   1   2       47.50       79.02     47.08 o
 -21   1   2       33.45        4.85     36.57 o
 -19   1   2       18.41      -27.98     29.10 o
 -17   1   2      326.06      427.37     26.05 o
 -15   1   2      367.46      416.59     21.57 o
 -13   1   2     3503.30     3395.50     50.64 o
 -11   1   2      781.38      765.27     20.86 o
  -9   1   2       67.71       58.12      7.20 o
  -7   1   2    11857.75    10968.87     84.75 o
  -5   1   2     3126.44     2807.34     25.48 o
  -3   1   2       34.45       32.99      2.63 o
  -1   1   2    27193.28    16092.04    864.75 o
   1   1   2    20176.35    19521.42    155.58 o
   3   1   2     2441.30     2249.44     24.71 o
   5   1   2     2059.30     1955.12     22.73 o
   7   1   2    25229.93    27396.25    231.12 o
   9   1   2        0.55        3.77      8.71 o
  11   1   2      186.54      228.77     14.23 o
  13   1   2      279.63      268.57     17.45 o
  15   1   2      316.46      359.07     21.29 o
  17   1   2      558.72      482.86     39.09 o
  19   1   2       69.43       45.80     32.07 o
  21   1   2       23.96       42.71     31.86 o
 -22   2   2      300.67      268.74     55.18 o
 -20   2   2       60.14       40.22     34.80 o
 -18   2   2       20.58       35.47     15.94 o
 -16   2   2       84.97       84.56     13.30 o
 -14   2   2     2397.88     2250.44     52.56 o
 -12   2   2     1488.43     1666.34     28.42 o
 -10   2   2       31.77       17.79      6.45 o
  -8   2   2    58785.15    59937.62    488.01 o
  -6   2   2      164.82      206.93      6.45 o
  -4   2   2     5790.14     5522.89     43.89 o
  -2   2   2     5622.70     5386.55     49.62 o
   0   2   2    25891.45    25320.37    225.00 o
   2   2   2      139.49       94.18      4.51 o
   4   2   2    13937.90    14676.54    125.71 o
   6   2   2     1550.62     1555.61     25.19 o
   8   2   2    16184.10    16690.61    162.50 o
  10   2   2      143.54      100.69     14.03 o
  12   2   2     2404.85     2507.60     47.30 o
  14   2   2      382.79      481.56     22.60 o
  16   2   2      649.71      585.44     29.36 o
  18   2   2        1.75      -21.65     24.33 o
  20   2   2      581.77      644.81     47.77 o
 -23   3   2      317.21      449.51     64.18 o
 -21   3   2      299.31      314.52     98.07 o
 -19   3   2       30.30        7.03     28.89 o
 -17   3   2     1203.01     1112.17     34.87 o
 -15   3   2      986.76     1013.26     32.28 o
 -13   3   2     2200.21     2200.62     35.39 o
 -11   3   2      928.33      704.49     15.70 o
  -9   3   2     5499.58     5553.87     52.61 o
  -7   3   2     6705.29     7302.64     66.68 o
  -5   3   2     7099.19     6905.21     56.92 o
  -3   3   2      853.77     1001.32     11.19 o
  -1   3   2     5214.95     4513.07     39.45 o
   1   3   2        0.63        4.27      2.86 o
   3   3   2      950.97      651.21     10.37 o
   5   3   2     1005.18     1254.41     23.22 o
   7   3   2      426.77      380.58     11.73 o
   9   3   2       56.48       69.73      9.02 o
  11   3   2      299.70      264.77     15.90 o
  13   3   2       93.17       70.51     12.66 o
  15   3   2       60.39       26.30     22.65 o
  17   3   2      167.70      200.72     30.92 o
  19   3   2        0.45       18.43     36.21 o
  21   3   2      137.96      135.39     37.07 o
 -22   4   2       57.76       61.16     42.23 o
 -20   4   2       21.07       41.77     39.25 o
 -18   4   2     1036.86     1040.21     44.08 o
 -16   4   2      235.40      237.40     19.55 o
 -14   4   2      961.73      915.23     24.33 o
 -12   4   2      121.78      150.35      9.90 o
 -10   4   2     4016.80     4853.30     50.87 o
  -8   4   2     1112.03     1085.28     17.35 o
  -6   4   2    11711.32    11306.49     98.68 o
  -4   4   2     2227.15     2142.49     20.96 o
  -2   4   2    45723.81    45149.11    398.09 o
   0   4   2      668.60      611.02     10.18 o
   2   4   2    11110.50    10729.50     79.38 o
   4   4   2     4975.47     4761.95     46.04 o
   6   4   2     2307.06     2637.24     30.18 o
   8   4   2      182.67      157.00      9.56 o
  10   4   2     2152.95     2132.84     31.90 o
  12   4   2     1131.09     1160.48     28.83 o
  14   4   2       17.65       26.97     19.79 o
  16   4   2      869.96      852.47     54.24 o
  18   4   2      197.14      165.18     25.15 o
  20   4   2      169.74      230.91     42.80 o
 -23   5   2      473.69      581.35     52.80 o
 -21   5   2        0.01       35.80     32.11 o
 -19   5   2        0.79       25.69     22.95 o
 -17   5   2       34.24       31.80     15.50 o
 -15   5   2     2681.26     2688.47     47.90 o
 -13   5   2        0.68        2.24      8.71 o
 -11   5   2     2918.94     3071.65     41.02 o
  -9   5   2     2756.81     2665.51     32.49 o
  -7   5   2     4527.46     4074.45     43.61 o
  -5   5   2     1438.02     1597.00     19.98 o
  -3   5   2    63444.80    61424.14    538.57 o
  -1   5   2      520.83      422.68     14.14 o
   1   5   2    17043.01    17179.43    141.32 o
   3   5   2       15.69       31.55      5.07 o
   5   5   2    18266.76    19325.16    157.54 o
   7   5   2      209.24      208.14      8.84 o
   9   5   2       89.56      160.29      9.86 o
  11   5   2      384.09      338.25     13.88 o
  13   5   2      336.34      303.52     21.15 o
  15   5   2       17.74       47.90     16.05 o
  17   5   2      414.14      353.38     30.68 o
  19   5   2       63.82       47.00     22.33 o
 -22   6   2      155.70      127.80     38.45 o
 -20   6   2      281.07      261.73     27.57 o
 -18   6   2      380.20      352.76     24.13 o
 -16   6   2     1090.17     1032.67     32.68 o
 -14   6   2      231.30      252.13     13.69 o
 -12   6   2      884.06      778.06     18.36 o
 -10   6   2        9.96       22.62      7.34 o
  -8   6   2      684.01      665.99     16.31 o
  -6   6   2      255.41      266.70     11.32 o
  -4   6   2     6856.29     7070.23     71.81 o
  -2   6   2     3637.19     3620.27     51.09 o
   0   6   2     1735.70     1493.88     23.90 o
   2   6   2        7.17        8.49      4.23 o
   4   6   2     1372.76     1650.73     22.43 o
   6   6   2        5.96        1.29      5.77 o
   8   6   2      235.79      135.89     10.29 o
  10   6   2       19.09        7.93      9.00 o
  12   6   2     4185.68     4171.61     55.50 o
  14   6   2     1105.15     1082.27     35.03 o
  16   6   2      790.87      779.46     30.74 o
  18   6   2        0.52      -15.40     15.40 o
  20   6   2      200.28      306.46     39.20 o
 -21   7   2       49.33       25.73     29.59 o
 -19   7   2        0.03       20.58     20.04 o
 -17   7   2      295.35      281.64     23.01 o
 -15   7   2      338.29      359.97     21.19 o
 -13   7   2     1932.16     2195.61     34.01 o
 -11   7   2      431.84      446.40     15.36 o
  -9   7   2    14137.83    15214.72    149.49 o
  -7   7   2        4.80        2.38      6.02 o
  -5   7   2     3776.30     4120.52     48.61 o
  -3   7   2    15221.33    15669.40    189.87 o
  -1   7   2     8886.34     8781.61    124.18 o
   1   7   2       16.01       10.41      7.01 o
   3   7   2      167.18      260.03     26.01 o
   5   7   2        2.83        4.30      5.70 o
   7   7   2     2055.60     2022.34     31.33 o
   9   7   2     8089.79     8161.73     85.72 o
  11   7   2      431.78      460.43     17.82 o
  13   7   2      601.10      591.99     26.67 o
  15   7   2      304.49      321.13     24.09 o
  17   7   2       97.10       92.91     18.22 o
  19   7   2        1.88        0.89     20.18 o
 -22   8   2       48.11       23.07     44.62 o
 -20   8   2       72.10       34.07     22.99 o
 -18   8   2      113.75      111.57     18.93 o
 -16   8   2       12.79       15.32     14.57 o
 -14   8   2        5.28        3.48     10.74 o
 -12   8   2      637.28      588.91     17.93 o
 -10   8   2      252.23      244.30     12.17 o
  -8   8   2     3343.34     3101.28     37.51 o
  -6   8   2     2062.89     2538.42     29.68 o
  -4   8   2     3986.32     3957.45     49.24 o
  -2   8   2    21679.57    20712.05    300.06 o
   0   8   2     3483.22     3805.20     68.71 o
   2   8   2       63.66       81.98      6.24 o
   4   8   2     1246.79     1192.23     18.67 o
   6   8   2     2476.18     2780.04     34.85 o
   8   8   2     1107.08     1095.34     29.07 o
  10   8   2      146.21      140.05     12.25 o
  12   8   2      453.69      498.91     23.86 o
  14   8   2        6.26       24.72     17.72 o
  16   8   2     1566.34     1518.58     44.09 o
  18   8   2      180.83      191.98     24.20 o
 -21   9   2      102.43      163.24     37.71 o
 -19   9   2       47.59       36.08     24.38 o
 -17   9   2       74.93       84.74     17.13 o
 -15   9   2        4.95        7.42     13.33 o
 -13   9   2     2351.25     2388.82     42.58 o
 -11   9   2      782.96      806.63     19.19 o
  -9   9   2     1011.61      920.35     20.35 o
  -7   9   2     1590.66     1821.11     26.71 o
  -5   9   2     3171.08     3331.65     44.77 o
  -3   9   2        5.72       12.52     10.23 o
  -1   9   2       39.43       34.80     17.67 o
   1   9   2      485.40      560.51     24.17 o
   3   9   2     5722.20     6127.76     68.29 o
   5   9   2      644.76      596.43     14.26 o
   7   9   2      652.29      697.41     16.98 o
   9   9   2     5095.50     5109.55     59.52 o
  11   9   2      455.25      446.31     19.03 o
  13   9   2      418.29      382.23     23.25 o
  15   9   2      521.85      555.14     28.39 o
  17   9   2       16.86       34.83     20.79 o
  19   9   2       14.60      -29.09     29.09 o
 -20  10   2       45.31       69.82     26.97 o
 -18  10   2       72.18       27.73     18.27 o
 -16  10   2       35.49       35.20     15.20 o
 -14  10   2      491.03      519.04     22.19 o
 -12  10   2      117.83      112.69     11.23 o
 -10  10   2      390.75      361.10     12.73 o
  -8  10   2        8.17       -2.57      6.51 o
  -6  10   2       77.82       75.86      8.71 o
  -4  10   2        9.95       41.34      7.65 o
  -2  10   2      569.63      556.91     24.40 o
   0  10   2      675.54      456.12     21.88 o
   2  10   2      478.27      472.22     18.05 o
   4  10   2       28.67       13.34      6.39 o
   6  10   2      180.58      189.29      9.10 o
   8  10   2      115.71      116.01     11.11 o
  10  10   2     2055.67     2049.85     39.10 o
  12  10   2      514.27      484.27     23.83 o
  14  10   2      543.68      520.28     29.54 o
  16  10   2      162.30      177.21     25.21 o
  18  10   2       37.69       82.41     23.69 o
 -19  11   2      460.55      469.63     33.58 o
 -17  11   2      304.17      334.44     24.02 o
 -15  11   2       10.64       -0.03     14.80 o
 -13  11   2       47.16       48.46     12.18 o
 -11  11   2        2.58       -5.89      8.30 o
  -9  11   2       50.83       51.47      8.45 o
  -7  11   2        1.29        0.08      7.83 o
  -5  11   2      139.09      122.20     21.37 o
  -3  11   2     1787.41     1776.69     46.97 o
  -1  11   2     3084.05     3065.00     67.37 o
   1  11   2      114.79      111.78     10.18 o
   3  11   2      197.30      213.24      8.58 o
   5  11   2      127.63      141.07     10.09 o
   7  11   2     1572.54     1708.84     25.67 o
   9  11   2      323.56      309.29     14.79 o
  11  11   2       30.62       31.30     14.57 o
  13  11   2      190.54      229.30     22.87 o
  15  11   2      364.59      334.61     26.96 o
  17  11   2        0.61       11.31     21.61 o
 -20  12   2        0.51      -20.55     24.21 o
 -18  12   2      100.34      150.13     22.49 o
 -16  12   2      133.40      129.83     19.19 o
 -14  12   2      112.29       81.02     18.49 o
 -12  12   2      421.65      379.72     18.55 o
 -10  12   2      150.73      186.54     10.91 o
  -8  12   2      118.74      148.31     11.03 o
  -6  12   2      400.75      439.67     15.67 o
  -4  12   2       13.13       16.85      8.59 o
  -2  12   2      373.64      313.25     20.99 o
   0  12   2     1580.12     1829.80     48.52 o
   2  12   2      440.10      456.72     15.47 o
   4  12   2      520.84      442.92     18.06 o
   6  12   2       16.82       10.93      7.77 o
   8  12   2     1023.88     1014.30     24.78 o
  10  12   2       69.41       75.23     12.63 o
  12  12   2      349.76      299.98     25.68 o
  14  12   2      102.16       87.62     20.76 o
  16  12   2      433.58      425.44     30.59 o
 -19  13   2       28.24       43.28     21.44 o
 -17  13   2       13.24      -15.02     17.26 o
 -15  13   2      132.67      147.15     18.64 o
 -13  13   2       87.58      143.86     20.56 o
 -11  13   2      439.16      466.88     22.20 o
  -9  13   2     1423.61     1390.51     31.10 o
  -7  13   2       40.33       20.80      9.07 o
  -5  13   2     1548.92     1395.44     25.74 o
  -3  13   2     5547.38     5285.88    107.85 o
  -1  13   2     1554.80     1507.45     66.82 o
   1  13   2      731.96      721.88     31.51 o
   3  13   2     1205.70     1100.16     18.84 o
   5  13   2      818.53      738.86     19.89 o
   7  13   2      356.72      391.18     17.09 o
   9  13   2     2118.95     1994.03     44.47 o
  11  13   2      155.98      190.60     18.42 o
  13  13   2      163.04      187.93     23.68 o
  15  13   2      938.88     1000.57     42.80 o
  17  13   2        4.66       -7.65     23.35 o
 -18  14   2      516.88      653.51     31.26 o
 -16  14   2       40.35       46.10     18.98 o
 -14  14   2      757.17      736.49     32.09 o
 -12  14   2      292.06      255.14     19.78 o
 -10  14   2      126.50      171.64     14.23 o
  -8  14   2     1122.81     1028.86     26.03 o
  -6  14   2       37.76       18.15     10.14 o
  -4  14   2     1556.34     1592.87     37.43 o
  -2  14   2     2072.13     2035.21     91.17 o
   0  14   2     5520.77     5574.12    261.45 o
   2  14   2      384.71      340.37     18.25 o
   4  14   2      422.53      469.05     16.89 o
   6  14   2     4427.50     4565.78     63.37 o
   8  14   2       23.89       25.89     13.98 o
  10  14   2        3.19       22.80     18.11 o
  12  14   2       39.46       31.24     17.56 o
  14  14   2       85.77       77.29     22.41 o
  16  14   2       12.10       17.61     22.71 o
 -17  15   2        7.37      -11.12     18.54 o
 -15  15   2        4.14        8.17     19.37 o
 -13  15   2       48.91       32.70     20.18 o
 -11  15   2        2.49      -10.83     10.83 o
  -9  15   2      417.55      436.26     22.10 o
  -7  15   2        8.24       -9.11     10.80 o
  -5  15   2     1291.78     1198.91     31.75 o
  -3  15   2      902.97      759.36     62.51 o
  -1  15   2     2725.79     2905.65    257.36 o
   1  15   2      137.19      129.15     35.82 o
   3  15   2      347.60      337.39     13.56 o
   5  15   2       30.62       50.32     11.51 o
   7  15   2      453.51      466.38     19.09 o
   9  15   2      102.74      112.75     17.03 o
  11  15   2        6.15       -0.90     18.55 o
  13  15   2        7.40       15.17     30.45 o
  15  15   2       75.96       68.31     22.93 o
 -16  16   2       80.83       76.04     23.26 o
 -14  16   2        1.31      -20.07     20.07 o
 -12  16   2        5.52       22.63     22.52 o
 -10  16   2      393.08      386.77     22.17 o
  -8  16   2       19.80       29.16     11.29 o
  -6  16   2       16.57       19.88     13.57 o
  -4  16   2      255.63      261.05     44.36 o
  -2  16   2      393.43      340.28     46.03 o
   0  16   2     2687.27     2472.76     99.82 o
   2  16   2      150.95      185.91     30.41 o
   4  16   2     1087.97     1029.34     25.06 o
   6  16   2      989.39      892.87     24.90 o
   8  16   2        7.74       11.18     11.87 o
  10  16   2       44.83       84.66     22.26 o
  12  16   2       24.97       15.18     21.34 o
  14  16   2       18.67       28.20     24.64 o
 -15  17   2        5.47      -18.55     18.55 o
 -13  17   2       72.39       93.01     23.92 o
 -11  17   2      336.44      302.43     31.01 o
  -9  17   2      115.34      162.69     13.90 o
  -7  17   2      182.44      162.77     16.64 o
  -5  17   2     1272.74     1250.15     29.65 o
  -3  17   2     1977.52     2124.16     93.73 o
  -1  17   2       62.61       69.54     30.85 o
   1  17   2       60.23       73.93     33.99 o
   3  17   2      158.52      156.30     12.64 o
   5  17   2       58.18       42.18     10.49 o
   7  17   2      229.34      206.31     15.52 o
   9  17   2      402.25      432.51     31.01 o
  11  17   2        8.07        3.14     20.28 o
  13  17   2       15.54      -10.93     21.88 o
 -14  18   2      151.18      176.45     25.07 o
 -12  18   2      281.42      274.97     28.80 o
 -10  18   2       77.13       70.98     14.40 o
  -8  18   2       61.90       71.09     11.76 o
  -6  18   2        0.26      -10.92     10.92 o
  -4  18   2      981.22      963.10     37.15 o
  -2  18   2      223.48      225.18     44.62 o
   0  18   2       95.01       89.32     33.07 o
   2  18   2       72.18       64.66     13.69 o
   4  18   2        0.15       -6.12      9.52 o
   6  18   2      149.13      149.14     13.88 o
   8  18   2      114.31       77.24     18.63 o
  10  18   2       52.33       20.76     19.97 o
  12  18   2       16.15       -7.36     21.80 o
 -11  19   2        0.12       -4.02     18.39 o
  -9  19   2       42.29       52.08     12.50 o
  -7  19   2       98.59       96.64     13.17 o
  -5  19   2      159.09      115.86     15.40 o
  -3  19   2        8.21       18.07     31.79 o
  -1  19   2      317.62      318.76     50.47 o
   1  19   2      119.91      143.37     46.34 o
   3  19   2      111.25      115.17     10.85 o
   5  19   2        1.12       -9.85      9.85 o
   7  19   2       11.45       35.95     13.13 o
   9  19   2       12.32        9.01     19.95 o
 -10  20   2        6.94       -1.95     16.98 o
  -8  20   2       44.12       60.62     12.22 o
  -6  20   2       34.11       19.33     10.64 o
  -4  20   2      137.94      137.31     23.73 o
  -2  20   2        1.97      -29.01     29.01 o
   0  20   2       13.69        9.15     32.61 o
   2  20   2      154.38      166.24     15.96 o
   4  20   2      126.42      121.74     11.86 o
   6  20   2        3.17        5.95     11.41 o
   8  20   2      217.82      199.88     27.20 o
  -7  21   2       73.28       68.44     14.26 o
  -5  21   2      400.85      435.80     28.56 o
  -3  21   2      512.98      519.81     62.48 o
  -1  21   2       65.38       89.28     42.36 o
   1  21   2       81.16       94.55     18.90 o
   3  21   2       14.26       25.42     15.91 o
   5  21   2        1.37      -10.41     10.41 o
  -4  22   2       45.94       56.89     39.26 o
  -2  22   2       76.41      107.49     44.87 o
   0  22   2       33.78      -34.90     34.90 o
   2  22   2       12.55      -23.27     64.45 o
 -23   1   3       68.83       63.49     44.86 o
 -21   1   3       84.85       78.16     39.45 o
 -19   1   3       70.78       37.29     35.02 o
 -17   1   3       43.75       62.32     13.97 o
 -15   1   3       10.92       -9.28      9.28 o
 -13   1   3      732.35      682.38     19.02 o
 -11   1   3     2036.16     1799.92     26.52 o
  -9   1   3     6441.40     6162.78     54.48 o
  -7   1   3     9962.42     9908.90     85.25 o
  -5   1   3      113.76       72.10      5.93 o
  -3   1   3     6235.32     6836.60     71.23 o
  -1   1   3    14862.11    13238.18    133.56 o
   1   1   3     6850.70     7311.86     65.08 o
   3   1   3   123074.05   126112.52    938.29 o
   5   1   3       72.76       78.08      7.35 o
   7   1   3    17231.38    17342.21    159.48 o
   9   1   3     2353.25     2193.29     35.92 o
  11   1   3      398.01      387.18     17.88 o
  13   1   3      506.00      552.43     21.12 o
  15   1   3      114.32       97.31     20.17 o
  17   1   3        5.30      -13.48     24.14 o
  19   1   3       62.13       15.98     29.33 o
 -24   2   3        0.10      -35.39     42.09 o
 -22   2   3      230.19      257.70     51.95 o
 -20   2   3       15.77        1.99     31.68 o
 -18   2   3        4.65       -4.94     22.16 o
 -16   2   3     1328.46     1400.61     36.15 o
 -14   2   3        0.28       -4.27      8.48 o
 -12   2   3      364.60      190.21     12.88 o
 -10   2   3       11.07       37.48      7.62 o
  -8   2   3     2555.99     2127.59     26.82 o
  -6   2   3     2415.02     2567.32     23.88 o
  -4   2   3      393.94      252.41      6.07 o
  -2   2   3     1469.79     1481.10     21.25 o
   0   2   3     3338.65     3271.08     30.26 o
   2   2   3    30242.86    31327.54    248.28 o
   4   2   3      470.59      633.21     14.75 o
   6   2   3    12511.60    12464.20    124.15 o
   8   2   3      287.74      260.46     13.03 o
  10   2   3     1387.69     1411.01     34.63 o
  12   2   3      856.95      952.38     28.50 o
  14   2   3     1145.95     1095.60     35.63 o
  16   2   3        5.94       -6.17     21.87 o
  18   2   3        2.50      -26.56     32.48 o
  20   2   3       42.65       11.09     31.71 o
 -23   3   3      240.68      341.66     59.94 o
 -21   3   3      948.94      977.88     74.98 o
 -19   3   3      291.60      278.41     32.81 o
 -17   3   3      737.16      614.04     29.25 o
 -15   3   3       74.09       81.14     13.31 o
 -13   3   3      348.41      403.70     13.81 o
 -11   3   3     4337.48     4898.69     51.80 o
  -9   3   3    17790.48    17400.12    149.49 o
  -7   3   3     1128.55     1090.99     15.26 o
  -5   3   3    55877.75    54034.36    424.33 o
  -3   3   3    10577.62    11130.94     91.57 o
  -1   3   3       69.90       93.62      3.79 o
   1   3   3     5916.83     5818.00     47.15 o
   3   3   3     1140.81     1146.96     16.41 o
   5   3   3      433.59      427.07     11.11 o
   7   3   3      480.20      345.74     11.98 o
   9   3   3      111.83      142.97     12.07 o
  11   3   3      415.65      363.21     17.68 o
  13   3   3       97.33       99.44     14.34 o
  15   3   3      177.67      173.77     22.02 o
  17   3   3        3.01      -16.96     23.53 o
  19   3   3       12.50        5.56     29.04 o
 -22   4   3       39.16       46.31     42.66 o
 -20   4   3       13.28      -11.60     25.97 o
 -18   4   3        7.75      -13.44     13.78 o
 -16   4   3       78.07       96.53     14.90 o
 -14   4   3     1470.86     1652.53     29.63 o
 -12   4   3        0.19       -6.51      6.51 o
 -10   4   3      318.34      233.14     12.51 o
  -8   4   3       35.23       34.04     10.27 o
  -6   4   3      984.15     1015.12     15.53 o
  -4   4   3    17983.68    17969.30    145.95 o
  -2   4   3    34664.41    32742.05    243.75 o
   0   4   3     7783.29     7223.59     56.62 o
   2   4   3     2715.67     2280.61     25.20 o
   4   4   3     5412.46     6161.32     54.01 o
   6   4   3      651.33      708.82     15.25 o
   8   4   3       22.85       46.54      9.19 o
  10   4   3        0.26       -6.63      8.99 o
  12   4   3        0.05       17.70     12.15 o
  14   4   3      160.72      189.95     22.90 o
  16   4   3      813.73      684.95     32.32 o
  18   4   3      252.92      218.91     27.95 o
  20   4   3       70.17       32.15     40.37 o
 -23   5   3        0.30      -52.71     53.88 o
 -21   5   3      626.15      528.10     77.73 o
 -19   5   3        0.15       -3.82     24.82 o
 -17   5   3       63.23       61.01     15.69 o
 -15   5   3      138.76      136.38     15.94 o
 -13   5   3     1949.71     2273.71     32.18 o
 -11   5   3       35.78       27.09      7.26 o
  -9   5   3     1665.60     1938.23     26.03 o
  -7   5   3       16.32       39.23      6.04 o
  -5   5   3      684.49      648.55     11.61 o
  -3   5   3     9062.90     8569.50     76.46 o
  -1   5   3     3779.43     3822.64     36.74 o
   1   5   3     7393.73     7024.33     63.68 o
   3   5   3     2813.18     2842.44     29.73 o
   5   5   3     2130.55     2155.38     25.90 o
   7   5   3     2836.39     3146.08     36.12 o
   9   5   3       78.03       65.86      9.71 o
  11   5   3     5003.32     5136.87     63.23 o
  13   5   3     2381.12     2468.95     53.21 o
  15   5   3     1296.14     1234.58     36.90 o
  17   5   3       43.72       29.41     17.94 o
  19   5   3        1.12       24.94     24.83 o
 -22   6   3      226.68      225.67     46.48 o
 -20   6   3       24.22       32.98     25.87 o
 -18   6   3     1307.24     1261.90     43.58 o
 -16   6   3     1448.04     1395.01     44.47 o
 -14   6   3     2110.82     2158.08     32.55 o
 -12   6   3     1810.33     1886.76     27.94 o
 -10   6   3       12.64       20.01      6.78 o
  -8   6   3    14500.59    15087.52    131.28 o
  -6   6   3     7118.27     7355.31     72.36 o
  -4   6   3    12145.18    12233.76    119.18 o
  -2   6   3     5613.09     6263.62     63.84 o
   0   6   3       87.20       59.89      6.27 o
   2   6   3     3607.63     3387.49     36.94 o
   4   6   3     1269.81     1520.74     23.24 o
   6   6   3       13.77       22.40      6.78 o
   8   6   3       14.21       21.24      8.55 o
  10   6   3      541.92      485.26     15.95 o
  12   6   3       47.92       35.07     15.57 o
  14   6   3     1559.71     1571.76     40.02 o
  16   6   3        0.50      -15.35     15.35 o
  18   6   3      192.81      204.37     25.90 o
 -23   7   3       57.81       62.76     52.07 o
 -21   7   3       48.80       49.89     25.51 o
 -19   7   3       11.34      -19.57     19.57 o
 -17   7   3       38.57       21.68     15.48 o
 -15   7   3      358.64      355.32     20.82 o
 -13   7   3      428.19      443.52     15.68 o
 -11   7   3        1.23       11.05      8.93 o
  -9   7   3       79.32       46.50      7.20 o
  -7   7   3     3636.64     3855.97     44.84 o
  -5   7   3     2541.46     2217.11     29.10 o
  -3   7   3    10793.82    11357.78    118.98 o
  -1   7   3     2076.35     1743.41     24.19 o
   1   7   3      571.08      575.60     11.66 o
   3   7   3    44968.43    47943.30    423.31 o
   5   7   3     2387.17     2291.12     32.03 o
   7   7   3     3990.23     3934.35     50.09 o
   9   7   3     1335.57     1331.47     26.72 o
  11   7   3     1018.50     1031.49     27.86 o
  13   7   3     3457.46     3506.81     59.76 o
  15   7   3        5.17      -15.16     15.16 o
  17   7   3      940.39      963.27     33.70 o
  19   7   3        6.37      -19.64     24.13 o
 -22   8   3       86.63      102.11     54.85 o
 -20   8   3      702.64      724.30     38.03 o
 -18   8   3       10.60       -7.60     15.95 o
 -16   8   3        1.55       -0.24     14.97 o
 -14   8   3      668.86      694.41     19.80 o
 -12   8   3     1323.95     1289.00     25.82 o
 -10   8   3      394.23      362.58     21.91 o
  -8   8   3        0.15       -6.87      6.87 o
  -6   8   3     5051.92     5143.89     59.62 o
  -4   8   3      352.45      423.83     12.36 o
  -2   8   3     4397.36     4562.70     68.27 o
   0   8   3     3279.70     3259.25     42.31 o
   2   8   3     8508.41     8009.52     85.41 o
   4   8   3    12557.20    12555.46    123.74 o
   6   8   3      623.69      635.29     22.27 o
   8   8   3     3245.47     3062.22     43.84 o
  10   8   3     1061.85     1113.19     26.09 o
  12   8   3      343.72      366.46     22.95 o
  14   8   3      388.10      369.12     23.72 o
  16   8   3      157.24      179.14     22.04 o
  18   8   3        0.24       24.22     24.57 o
 -21   9   3      118.81      184.81     33.70 o
 -19   9   3      269.14      257.90     28.59 o
 -17   9   3      678.80      691.63     27.40 o
 -15   9   3     2238.44     2382.25     48.43 o
 -13   9   3     4864.27     4801.09     58.77 o
 -11   9   3      155.44      217.14     12.01 o
  -9   9   3     1013.35      893.31     20.62 o
  -7   9   3     2691.11     2948.40     36.88 o
  -5   9   3     4335.44     4547.18     57.72 o
  -3   9   3    11649.47    12391.78    159.39 o
  -1   9   3     1160.16     1135.07     26.91 o
   1   9   3     4435.42     4681.19     58.82 o
   3   9   3     1085.93     1005.93     19.12 o
   5   9   3      594.67      608.42     15.98 o
   7   9   3     1107.82     1240.71     24.85 o
   9   9   3     2639.91     2535.22     38.26 o
  11   9   3     1753.14     1748.66     43.45 o
  13   9   3      615.24      667.03     31.12 o
  15   9   3      202.91      170.71     22.60 o
  17   9   3      272.84      261.30     28.62 o
 -20  10   3        4.65       15.86     24.11 o
 -18  10   3      292.79      319.61     24.07 o
 -16  10   3        3.19        9.28     14.35 o
 -14  10   3      143.36       93.68     13.23 o
 -12  10   3        1.48       -8.02      8.02 o
 -10  10   3      164.47      165.45     12.64 o
  -8  10   3      416.35      506.41     17.23 o
  -6  10   3      866.16      946.80     20.95 o
  -4  10   3     4004.40     3510.83     46.02 o
  -2  10   3       22.41       17.36     11.75 o
   0  10   3      358.59      255.12     21.42 o
   2  10   3       42.61       27.76      5.63 o
   4  10   3     1028.43     1030.62     20.70 o
   6  10   3       17.56        7.53      7.33 o
   8  10   3      492.49      508.52     17.40 o
  10  10   3     1161.61     1166.50     28.35 o
  12  10   3     1806.32     1819.27     40.48 o
  14  10   3     1750.97     2027.80     58.70 o
  16  10   3       51.60       21.09     22.01 o
  18  10   3      150.79      127.45     28.48 o
 -21  11   3       12.24       14.56     29.48 o
 -19  11   3       60.91       26.78     23.32 o
 -17  11   3        9.67       17.94     16.37 o
 -15  11   3      317.90      349.33     22.08 o
 -13  11   3     1705.97     1739.76     32.35 o
 -11  11   3        0.06       -7.97      7.97 o
  -9  11   3       54.43       63.14      8.58 o
  -7  11   3     1099.66     1144.50     24.83 o
  -5  11   3      827.08      903.96     22.98 o
  -3  11   3      722.95      772.45     22.37 o
  -1  11   3      265.53      296.16     20.32 o
   1  11   3      853.21     1004.95     20.15 o
   3  11   3     1858.41     1962.69     28.99 o
   5  11   3       80.65       79.16      9.10 o
   7  11   3     3880.34     4255.93     58.30 o
   9  11   3       11.53        0.13      9.29 o
  11  11   3       92.51       78.52     19.48 o
  13  11   3      705.39      791.45     33.55 o
  15  11   3        0.98       42.90     21.30 o
  17  11   3      534.36      600.32     36.22 o
 -20  12   3        7.42       19.22     25.17 o
 -18  12   3       89.77       98.69     20.69 o
 -16  12   3        0.04      -12.09     14.74 o
 -14  12   3     1315.56     1342.56     41.95 o
 -12  12   3       60.39       55.36     10.78 o
 -10  12   3     2450.20     2596.81     34.62 o
  -8  12   3      581.67      507.66     18.12 o
  -6  12   3       85.09       79.18      9.65 o
  -4  12   3      470.24      449.28     14.72 o
  -2  12   3      256.92      203.37     34.01 o
   0  12   3       83.14       98.55     18.03 o
   2  12   3       20.18       16.23      7.37 o
   4  12   3      703.16      748.92     22.04 o
   6  12   3      808.48      894.37     22.45 o
   8  12   3       63.64       55.34     10.38 o
  10  12   3       29.80       17.07     14.57 o
  12  12   3       24.09        6.68     18.62 o
  14  12   3      179.49      190.44     26.23 o
  16  12   3      241.98      273.79     28.42 o
 -19  13   3       35.28       58.42     24.03 o
 -17  13   3      788.78      861.35     32.10 o
 -15  13   3      526.38      495.12     24.06 o
 -13  13   3      121.36      132.35     13.89 o
 -11  13   3      247.60      243.08     15.98 o
  -9  13   3      794.49      763.19     22.89 o
  -7  13   3      107.54      123.98     11.33 o
  -5  13   3       53.36       45.47      9.58 o
  -3  13   3     1930.79     2057.89     56.10 o
  -1  13   3        3.57        6.14     19.84 o
   1  13   3     1717.73     1563.11     52.76 o
   3  13   3       63.98       61.92      8.41 o
   5  13   3      119.97      125.50     11.84 o
   7  13   3     1774.95     1781.35     39.94 o
   9  13   3      484.77      487.51     27.05 o
  11  13   3      215.33      213.40     23.08 o
  13  13   3      196.52      211.26     25.28 o
  15  13   3        0.04        1.32     22.49 o
 -18  14   3       44.24       56.50     19.44 o
 -16  14   3       64.53       72.61     19.61 o
 -14  14   3       15.68       -3.84     15.68 o
 -12  14   3        0.53      -10.73     10.73 o
 -10  14   3       44.21       40.62     11.84 o
  -8  14   3      264.13      257.92     16.93 o
  -6  14   3      589.92      549.36     20.29 o
  -4  14   3     2076.33     1904.85     36.36 o
  -2  14   3      294.51      267.67     23.02 o
   0  14   3     3167.78     2918.13     96.94 o
   2  14   3      564.34      518.59     21.34 o
   4  14   3     1055.19     1100.08     27.24 o
   6  14   3       16.94       43.59     12.76 o
   8  14   3     1131.63     1069.11     32.76 o
  10  14   3      475.67      513.37     34.00 o
  12  14   3       35.82       22.28     18.73 o
  14  14   3      667.40      698.63     44.47 o
 -17  15   3       10.09       16.22     18.73 o
 -15  15   3      314.83      292.59     34.15 o
 -13  15   3      154.92      106.55     20.14 o
 -11  15   3        0.16       25.56     11.72 o
  -9  15   3        0.39       -5.18     10.80 o
  -7  15   3       52.87       23.55     11.92 o
  -5  15   3      381.34      362.64     28.66 o
  -3  15   3      705.62      718.06     30.28 o
  -1  15   3     4330.60     4265.49    134.12 o
   1  15   3      575.33      538.53     41.13 o
   3  15   3     4723.34     4767.92     71.15 o
   5  15   3       40.84       39.66     12.20 o
   7  15   3     1453.76     1584.32     45.47 o
   9  15   3      607.23      569.68     39.08 o
  11  15   3        8.96       -3.30     20.33 o
  13  15   3      267.44      246.58     31.80 o
 -16  16   3      262.66      208.95     26.50 o
 -14  16   3       67.26       71.32     20.77 o
 -12  16   3       20.64       27.74     16.45 o
 -10  16   3      627.51      597.98     26.96 o
  -8  16   3       43.45       21.56     12.89 o
  -6  16   3       60.91       30.64     11.94 o
  -4  16   3     1080.85     1132.93     41.21 o
  -2  16   3       87.36       59.88     30.77 o
   0  16   3      351.25      338.52     27.06 o
   2  16   3     4200.74     3937.63     66.92 o
   4  16   3        5.53        7.43     15.47 o
   6  16   3      590.34      621.83     24.04 o
   8  16   3      910.44      957.88     36.15 o
  10  16   3      149.18      170.00     25.88 o
  12  16   3        4.15       15.29     22.21 o
 -15  17   3        8.58       -8.11     18.57 o
 -13  17   3      120.83      143.49     21.77 o
 -11  17   3      149.29      160.69     16.35 o
  -9  17   3      363.65      365.49     18.66 o
  -7  17   3       53.83       66.13     13.47 o
  -5  17   3       52.67       16.03     10.89 o
  -3  17   3      743.32      766.35     60.88 o
  -1  17   3      140.70      101.13     38.37 o
   1  17   3       59.27       26.67     12.00 o
   3  17   3      121.91       95.44     13.86 o
   5  17   3      180.77      201.36     16.06 o
   7  17   3       30.54       29.09     13.57 o
   9  17   3      176.74      167.28     25.41 o
  11  17   3       34.22       33.45     22.90 o
 -14  18   3      175.20      109.59     22.67 o
 -12  18   3       53.50       27.90     28.68 o
 -10  18   3      199.66      200.97     15.64 o
  -8  18   3       37.63       19.48     11.56 o
  -6  18   3     1089.18     1034.57     30.10 o
  -4  18   3      884.29      855.43     50.94 o
  -2  18   3      182.75      198.81     41.43 o
   0  18   3        0.15       -8.69     14.16 o
   2  18   3      225.80      245.01     14.82 o
   4  18   3       46.60       48.61     12.03 o
   6  18   3        1.45      -13.69     16.54 o
   8  18   3      104.69       71.55     21.28 o
  10  18   3       55.53       35.40     21.51 o
 -13  19   3       68.90       78.49     21.47 o
 -11  19   3       47.67        1.84     16.41 o
  -9  19   3      133.40      155.84     14.48 o
  -7  19   3        4.65       11.72     14.28 o
  -5  19   3      469.54      414.65     56.98 o
  -3  19   3      162.52      150.20     16.24 o
  -1  19   3      101.29       55.66     17.71 o
   1  19   3        6.29        1.15     13.00 o
   3  19   3       16.51       14.26     11.46 o
   5  19   3       49.41       33.10     13.07 o
   7  19   3       45.65       30.69     19.36 o
   9  19   3        3.70        3.05     20.44 o
 -10  20   3      124.10      135.29     19.31 o
  -8  20   3        0.64        1.86     13.54 o
  -6  20   3        6.49       -8.13     29.49 o
  -4  20   3      267.26      234.99     23.01 o
  -2  20   3      277.97      316.38     29.15 o
   0  20   3       17.63        1.35     12.02 o
   2  20   3       45.82       44.19     10.09 o
   4  20   3        0.14      -13.29     13.29 o
   6  20   3       27.86        9.69     16.03 o
   8  20   3       43.24       14.23     50.44 o
  -7  21   3        5.11        8.48     13.32 o
  -5  21   3       18.01       -5.05     14.60 o
  -3  21   3      124.47      111.93     28.01 o
  -1  21   3       13.83       -0.02     18.06 o
   1  21   3      185.73      202.82     18.68 o
   3  21   3        3.58        1.92     13.15 o
   5  21   3      107.48      142.85     29.17 o
  -4  22   3       33.95       42.81     42.29 o
  -2  22   3       37.16       16.58     28.61 o
   0  22   3      118.74       82.26     28.47 o
 -24   0   4        0.30       15.95     56.04 o
 -22   0   4      102.76      105.18     59.06 o
 -20   0   4      439.89      315.55     71.99 o
 -18   0   4       68.43       64.55     26.50 o
 -16   0   4     1860.94     1677.10     54.56 o
 -14   0   4     1080.29     1189.28     31.88 o
 -12   0   4     4167.30     3980.46     67.68 o
 -10   0   4    25534.49    25864.13    294.65 o
  -8   0   4     5696.56     5783.51     83.22 o
  -6   0   4    11903.77    12391.79    158.38 o
  -4   0   4   456450.31   415323.44   5614.45 o
  -2   0   4     1586.53     2203.56     39.71 o
   0   0   4   401144.25   382772.06   4635.20 o
   2   0   4     1511.37     1749.31     27.99 o
   4   0   4    66008.12    68432.03    758.40 o
   6   0   4   133818.39   139946.70   1681.50 o
   8   0   4    17086.30    16815.97    250.77 o
  10   0   4     7977.58     8058.13    242.97 o
  12   0   4       12.08       -4.15     17.10 o
  14   0   4      751.18      841.40     42.60 o
  16   0   4        1.03      -25.05     36.26 o
  18   0   4       14.40       12.67     43.09 o
  20   0   4       27.18       12.45     50.22 o
 -23   1   4      228.96      261.78     53.80 o
 -21   1   4      440.03      383.99     53.45 o
 -19   1   4       51.99      109.81     26.51 o
 -17   1   4      339.46      308.53     16.49 o
 -15   1   4      583.39      544.30     18.75 o
 -13   1   4      985.56     1307.96     24.30 o
 -11   1   4    10899.42    11287.42    108.03 o
  -9   1   4    16564.46    16868.42    145.75 o
  -7   1   4    10159.15    10459.48    116.33 o
  -5   1   4    11305.28    10684.59    116.75 o
  -3   1   4    35367.29    33830.14    316.47 o
  -1   1   4    30777.39    31370.12    291.89 o
   1   1   4     4392.98     4084.58     38.60 o
   3   1   4     5307.28     5342.02     46.52 o
   5   1   4        2.74       -0.99      6.79 o
   7   1   4      471.57      530.28     16.79 o
   9   1   4     2750.43     2720.92     44.53 o
  11   1   4      289.93      299.71     17.37 o
  13   1   4     3139.71     3160.89     63.94 o
  15   1   4       68.15       39.09     22.53 o
  17   1   4       31.13       30.50     27.13 o
  19   1   4       81.47       98.05     33.59 o
 -24   2   4      214.46      190.84     80.18 o
 -22   2   4       42.81       64.47     61.86 o
 -20   2   4      140.46      116.12     38.82 o
 -18   2   4      409.66      337.18     31.98 o
 -16   2   4     1048.71     1155.82     28.70 o
 -14   2   4      295.83      345.01     13.76 o
 -12   2   4      609.00      634.52     17.15 o
 -10   2   4      655.94      543.84     13.67 o
  -8   2   4      145.12      146.04      9.48 o
  -6   2   4       27.20       46.62      6.19 o
  -4   2   4     2972.77     3399.33     35.86 o
  -2   2   4      449.60      210.76      7.90 o
   0   2   4      467.70      458.21      9.46 o
   2   2   4      906.63      881.74     15.39 o
   4   2   4     4534.54     4790.06     54.36 o
   6   2   4       94.62       63.56      7.71 o
   8   2   4      162.78      165.03     12.10 o
  10   2   4     2215.56     2195.99     41.81 o
  12   2   4      507.11      407.88     21.38 o
  14   2   4      883.81      946.65     34.26 o
  16   2   4        2.28      -23.83     23.83 o
  18   2   4       47.32       44.53     29.61 o
 -23   3   4        2.58       37.81     42.55 o
 -21   3   4      436.87      342.60     51.80 o
 -19   3   4      540.82      460.76     36.90 o
 -17   3   4      310.78      323.48     19.79 o
 -15   3   4      581.34      541.42     22.83 o
 -13   3   4      585.62      520.96     30.68 o
 -11   3   4     1545.89     1500.97     24.18 o
  -9   3   4    17909.71    17285.20    163.89 o
  -7   3   4    10006.33    10239.54     90.71 o
  -5   3   4     1457.12     1628.51     20.33 o
  -3   3   4    14721.64    13829.08    119.18 o
  -1   3   4     1183.08     1094.24     14.60 o
   1   3   4    14031.29    13728.92    109.14 o
   3   3   4       51.90       78.51      7.35 o
   5   3   4     8321.14     8678.52     81.14 o
   7   3   4        6.71       11.03      6.97 o
   9   3   4     1008.32     1063.99     24.19 o
  11   3   4      545.90      570.22     21.67 o
  13   3   4     1082.53     1050.85     39.08 o
  15   3   4     1447.85     1232.46     40.00 o
  17   3   4       47.04       -2.37     25.54 o
  19   3   4        0.04       12.93     30.25 o
 -24   4   4       97.28       31.81     57.23 o
 -22   4   4      103.35       30.67     53.02 o
 -20   4   4       10.64       10.52     25.83 o
 -18   4   4       60.56       15.11     22.96 o
 -16   4   4     2974.80     2962.64     54.89 o
 -14   4   4        0.08       -3.78      8.28 o
 -12   4   4        6.14       25.55      7.89 o
 -10   4   4     5878.62     5711.67     60.75 o
  -8   4   4    17041.30    16148.30    146.75 o
  -6   4   4      206.43      185.79     11.54 o
  -4   4   4    32259.16    31499.63    278.29 o
  -2   4   4     1531.49     1459.20     17.31 o
   0   4   4     2769.18     2419.55     26.10 o
   2   4   4      411.96      379.35     11.94 o
   4   4   4     1474.69     1322.46     19.80 o
   6   4   4     3266.58     3228.20     35.42 o
   8   4   4     1395.24     1394.24     23.80 o
  10   4   4       34.80       30.35     10.48 o
  12   4   4     2650.80     2590.46     51.61 o
  14   4   4      178.42      125.46     22.40 o
  16   4   4      458.49      464.66     35.07 o
  18   4   4      102.62       56.86     30.79 o
 -23   5   4      304.41      297.59     51.19 o
 -21   5   4      120.94      141.80     52.58 o
 -19   5   4      892.35      846.69     42.35 o
 -17   5   4       33.28        6.95     15.03 o
 -15   5   4        9.94       -2.73      9.23 o
 -13   5   4     1667.34     1718.56     28.46 o
 -11   5   4       27.68       48.64      7.49 o
  -9   5   4       31.97       -1.44      5.92 o
  -7   5   4     1509.43     1450.77     20.87 o
  -5   5   4      275.70      216.24      8.12 o
  -3   5   4       14.08       31.08      4.62 o
  -1   5   4     1320.34     1647.18     19.46 o
   1   5   4     1085.16     1183.25     15.25 o
   3   5   4      323.80      443.38     11.75 o
   5   5   4     1187.36     1193.68     18.39 o
   7   5   4       92.03       97.34      8.92 o
   9   5   4      131.60      139.36     12.32 o
  11   5   4      296.48      316.17     16.76 o
  13   5   4     1028.28     1047.16     48.82 o
  15   5   4        2.23       -3.43     19.75 o
  17   5   4      267.17      234.11     28.45 o
  19   5   4        3.52        7.31     34.51 o
 -22   6   4       99.07      131.35     52.60 o
 -20   6   4        4.05        2.06     24.04 o
 -18   6   4      601.95      648.89     29.44 o
 -16   6   4     2581.29     2492.77     52.97 o
 -14   6   4      480.23      531.03     16.43 o
 -12   6   4      471.00      473.45     14.07 o
 -10   6   4     1711.95     1795.26     24.51 o
  -8   6   4    11057.60    11267.31    105.62 o
  -6   6   4       60.55       56.88      6.78 o
  -4   6   4      310.06      335.64      9.28 o
  -2   6   4       53.15       20.32      6.17 o
   0   6   4      568.94      662.86     12.52 o
   2   6   4        0.02       40.19      6.93 o
   4   6   4    15896.00    16128.71    156.82 o
   6   6   4      415.37      473.27     13.31 o
   8   6   4       37.40       47.21      9.06 o
  10   6   4     1112.01     1118.21     26.61 o
  12   6   4     2436.02     2372.03     48.64 o
  14   6   4       73.20       73.72     17.97 o
  16   6   4      212.80      219.69     35.02 o
  18   6   4      127.32      127.63     37.56 o
 -23   7   4      348.74      383.30     77.44 o
 -21   7   4      555.45      561.10     40.29 o
 -19   7   4        7.74        1.75     23.19 o
 -17   7   4     1301.61     1305.68     50.90 o
 -15   7   4      472.23      399.37     17.44 o
 -13   7   4      645.62      622.53     17.51 o
 -11   7   4       21.06       41.27      8.51 o
  -9   7   4     4435.45     5023.82     57.56 o
  -7   7   4     4397.46     4672.92     49.34 o
  -5   7   4    13419.97    14464.40    133.42 o
  -3   7   4     6519.76     7740.34     88.88 o
  -1   7   4     1550.81     1553.58     22.85 o
   1   7   4     2138.15     1853.65     23.73 o
   3   7   4      628.88      668.25     20.48 o
   5   7   4      725.27      693.81     18.02 o
   7   7   4      558.10      577.44     16.24 o
   9   7   4      334.34      326.51     14.96 o
  11   7   4      845.48      849.34     28.03 o
  13   7   4     1956.04     1893.44     44.01 o
  15   7   4      843.01      800.84     36.05 o
  17   7   4        3.60      -14.43     23.65 o
 -22   8   4      402.87      428.42     45.74 o
 -20   8   4       32.26       45.17     26.56 o
 -18   8   4      241.41      282.05     24.57 o
 -16   8   4        4.11        7.27     14.50 o
 -14   8   4      319.17      319.75     14.78 o
 -12   8   4     1686.31     1623.72     27.02 o
 -10   8   4       79.90       90.47      8.72 o
  -8   8   4     4109.08     3982.83     44.75 o
  -6   8   4     2109.32     2053.90     27.97 o
  -4   8   4     2160.49     2574.37     40.20 o
  -2   8   4     2061.47     2177.24     40.16 o
   0   8   4     3211.94     3735.19     47.48 o
   2   8   4      299.27      229.22      8.70 o
   4   8   4     1128.98     1266.59     22.57 o
   6   8   4       87.26       66.91      9.14 o
   8   8   4      382.55      385.90     15.67 o
  10   8   4      755.02      711.75     22.14 o
  12   8   4      393.30      481.77     27.93 o
  14   8   4      153.73      163.36     20.18 o
  16   8   4      527.55      573.85     29.82 o
  18   8   4       12.21        9.41     26.61 o
 -21   9   4      271.31      309.27     36.39 o
 -19   9   4      830.89      854.85     42.10 o
 -17   9   4     1064.36      990.53     33.05 o
 -15   9   4       44.28       24.37     14.43 o
 -13   9   4      210.46      203.17     13.09 o
 -11   9   4        0.40       -0.20      7.70 o
  -9   9   4     5070.73     5193.68     59.83 o
  -7   9   4     1001.91      897.41     24.70 o
  -5   9   4    11837.07    11842.93    144.91 o
  -3   9   4     6906.59     6515.03     89.74 o
  -1   9   4    24542.42    24497.64    276.78 o
   1   9   4      479.22      425.18     14.20 o
   3   9   4     1259.63     1413.46     21.87 o
   5   9   4       48.48       78.29      9.26 o
   7   9   4     1869.34     1828.40     30.25 o
   9   9   4     1750.68     1743.82     32.44 o
  11   9   4      102.56      101.76     19.90 o
  13   9   4     1296.06     1303.72     37.20 o
  15   9   4      268.06      299.86     28.18 o
  17   9   4        8.29       13.78     22.12 o
 -22  10   4        3.09      -18.52     30.26 o
 -20  10   4       35.94       12.40     27.06 o
 -18  10   4        3.27      -12.65     20.26 o
 -16  10   4      181.01      186.20     19.06 o
 -14  10   4     1489.21     1418.71     31.24 o
 -12  10   4       93.27      109.59     11.12 o
 -10  10   4     1118.85     1013.93     19.63 o
  -8  10   4       13.80        4.27      7.74 o
  -6  10   4     5919.37     5794.85     72.82 o
  -4  10   4       39.73       59.74      8.81 o
  -2  10   4    10035.29     9519.12    144.19 o
   0  10   4        0.02       -1.59      5.65 o
   2  10   4       57.49       50.85      7.94 o
   4  10   4      706.53      799.76     19.11 o
   6  10   4        2.41       11.05      8.06 o
   8  10   4        9.28       21.04      9.97 o
  10  10   4      302.96      336.61     21.30 o
  12  10   4      228.21      223.11     22.11 o
  14  10   4      166.97      163.88     24.07 o
  16  10   4       93.38       94.65     25.10 o
 -21  11   4      117.88      164.80     33.01 o
 -19  11   4       17.76       13.04     24.77 o
 -17  11   4       51.42       27.88     16.98 o
 -15  11   4     2592.49     2548.60     49.62 o
 -13  11   4      297.33      315.61     15.88 o
 -11  11   4     1989.92     2096.10     28.72 o
  -9  11   4      866.59      949.69     20.47 o
  -7  11   4      357.50      345.15     14.72 o
  -5  11   4     4828.73     4699.40     67.17 o
  -3  11   4     3587.59     3576.88     55.53 o
  -1  11   4     1281.59     1240.64     23.42 o
   1  11   4       69.09       45.05      6.59 o
   3  11   4      952.68     1047.71     23.53 o
   5  11   4      149.79      130.65     13.33 o
   7  11   4      413.03      413.13     16.09 o
   9  11   4       30.74       41.64     11.73 o
  11  11   4        0.00       -5.67     17.38 o
  13  11   4       20.60       29.20     20.84 o
  15  11   4      324.43      397.59     30.90 o
  17  11   4      557.59      741.14     65.64 o
 -20  12   4        0.22       -5.21     25.65 o
 -18  12   4      339.90      314.79     26.14 o
 -16  12   4       66.25       53.76     16.78 o
 -14  12   4       45.99       45.11     13.70 o
 -12  12   4       50.23       84.48     10.71 o
 -10  12   4       28.51       16.44      8.58 o
  -8  12   4      558.39      505.08     18.27 o
  -6  12   4     3620.50     3684.92     52.24 o
  -4  12   4     4894.03     4662.90     70.00 o
  -2  12   4     1839.39     1753.67     45.05 o
   0  12   4      194.06      276.41     21.09 o
   2  12   4      261.35      253.62     15.98 o
   4  12   4      850.96      835.17     22.28 o
   6  12   4       33.15       27.88     12.84 o
   8  12   4        0.29      -12.87     12.87 o
  10  12   4       88.59       62.52     27.20 o
  12  12   4      253.65      264.28     26.34 o
  14  12   4       39.87       32.87     22.60 o
  16  12   4        0.42        0.31     24.23 o
 -19  13   4        7.01        5.46     24.24 o
 -17  13   4        4.63       18.48     16.62 o
 -15  13   4       61.95       62.41     16.42 o
 -13  13   4     2051.42     2103.41     37.27 o
 -11  13   4      250.34      206.15     14.47 o
  -9  13   4      670.27      671.33     28.47 o
  -7  13   4       46.33       44.83     10.21 o
  -5  13   4     3961.45     3811.97     61.60 o
  -3  13   4     1868.80     1656.81     32.96 o
  -1  13   4      477.30      510.94     22.25 o
   1  13   4       35.02       34.37      6.59 o
   3  13   4       21.93       18.91      9.09 o
   5  13   4       39.51       16.85     12.17 o
   7  13   4      143.38      176.88     19.44 o
   9  13   4      454.50      551.08     30.42 o
  11  13   4        0.10        3.13     18.25 o
  13  13   4      360.18      386.98     30.84 o
  15  13   4       85.23       76.55     25.48 o
 -18  14   4      244.05      304.43     26.77 o
 -16  14   4      173.39      164.93     21.41 o
 -14  14   4      104.90      141.45     18.48 o
 -12  14   4      146.40      103.58     13.03 o
 -10  14   4      135.03      130.01     13.80 o
  -8  14   4      427.89      405.65     19.55 o
  -6  14   4      565.28      486.82     24.13 o
  -4  14   4     1644.85     1540.58     45.66 o
  -2  14   4        4.02       19.60     11.90 o
   0  14   4     1210.45     1226.38     33.13 o
   2  14   4      192.03      199.78     16.61 o
   4  14   4     6316.76     6227.84     98.60 o
   6  14   4       27.56       65.84     14.19 o
   8  14   4      132.46      167.80     20.40 o
  10  14   4      983.67     1050.36     58.92 o
  12  14   4      109.59      163.89     23.69 o
  14  14   4      148.63      128.02     29.70 o
 -17  15   4        1.01       -0.33     22.75 o
 -15  15   4      292.90      294.14     26.65 o
 -13  15   4      237.48      200.66     19.52 o
 -11  15   4       25.89       20.63     12.02 o
  -9  15   4      598.03      554.81     23.48 o
  -7  15   4      190.94      194.81     16.34 o
  -5  15   4    10128.05    10024.10    156.56 o
  -3  15   4      283.46      247.93     16.80 o
  -1  15   4     1737.28     1634.94     82.38 o
   1  15   4     5751.55     5485.23     88.95 o
   3  15   4        0.01       30.65     13.79 o
   5  15   4     1716.53     1589.33     42.10 o
   7  15   4      133.57      127.84     17.19 o
   9  15   4      450.80      501.65     34.41 o
  11  15   4       51.78       17.59     21.61 o
  13  15   4      152.95      143.46     23.42 o
 -16  16   4       15.01       22.03     23.34 o
 -14  16   4      204.54      187.88     27.54 o
 -12  16   4        0.40       -5.66     12.32 o
 -10  16   4      785.69      678.82     24.28 o
  -8  16   4      102.82       98.22     14.72 o
  -6  16   4       54.41       63.80     15.22 o
  -4  16   4      962.06      972.59     31.10 o
  -2  16   4     1085.38     1031.81     52.08 o
   0  16   4      622.03      562.53     36.59 o
   2  16   4       85.55      108.02     23.96 o
   4  16   4       22.30        2.15     14.04 o
   6  16   4     1209.48     1234.05     35.74 o
   8  16   4        7.10      -17.80     17.80 o
  10  16   4      338.99      428.48     34.03 o
  12  16   4       20.32        4.58     21.76 o
 -15  17   4        1.19        6.04     22.01 o
 -13  17   4      101.65      186.42     29.47 o
 -11  17   4      694.36      767.47     25.10 o
  -9  17   4       27.80       27.10     15.72 o
  -7  17   4      104.05      106.58     17.52 o
  -5  17   4      263.29      250.50     33.54 o
  -3  17   4      116.80       78.46     25.91 o
  -1  17   4       18.66       43.89     16.68 o
   1  17   4       29.57       13.89     12.75 o
   3  17   4      632.87      595.10     25.88 o
   5  17   4        6.86       24.24     15.01 o
   7  17   4      109.87       94.50     23.83 o
   9  17   4      117.10       87.06     22.83 o
  11  17   4        5.98       15.43     22.14 o
 -14  18   4        0.69       21.99     22.33 o
 -12  18   4        6.88       21.01     20.96 o
 -10  18   4      203.30      202.49     16.73 o
  -8  18   4      142.24      131.37     22.40 o
  -6  18   4       68.59       80.51     16.40 o
  -4  18   4      631.31      614.71     32.16 o
  -2  18   4       18.97       27.08     18.21 o
   0  18   4        6.93      -11.72     11.72 o
   2  18   4      102.63      122.44     15.01 o
   4  18   4      281.73      336.63     22.52 o
   6  18   4        5.63       -9.25     15.31 o
   8  18   4        8.55       -2.08     19.41 o
  10  18   4       40.19       24.99     21.89 o
 -13  19   4       32.98       40.28     22.93 o
 -11  19   4       34.13       23.56     15.97 o
  -9  19   4      206.05      198.03     16.27 o
  -7  19   4      256.07      242.87     22.17 o
  -5  19   4     1086.76     1044.10     49.59 o
  -3  19   4       45.25       77.82     23.21 o
  -1  19   4        1.29      -11.04     17.31 o
   1  19   4       17.59       20.63     12.02 o
   3  19   4       18.90       22.02     19.91 o
   5  19   4       20.47       10.97     13.54 o
   7  19   4        2.40       -0.81     19.90 o
   9  19   4       86.45       66.38     29.45 o
 -10  20   4      115.15      172.43     19.66 o
  -8  20   4      219.91      199.10     18.48 o
  -6  20   4        0.27        1.80     18.27 o
  -4  20   4       37.62        4.76     19.25 o
  -2  20   4        0.06      -17.77     17.77 o
   0  20   4      107.17       60.61     22.67 o
   2  20   4        7.44       -6.29     13.06 o
   4  20   4        1.01      -13.24     16.55 o
   6  20   4        3.20        4.85     20.45 o
  -9  21   4       30.52       45.69     19.22 o
  -7  21   4        6.47       15.45     13.68 o
  -5  21   4      153.15      206.38     35.54 o
  -3  21   4        5.41      -10.36     19.64 o
  -1  21   4        3.19        4.15     20.23 o
   1  21   4       13.55       10.49     29.53 o
   3  21   4      164.93      159.21     19.66 o
  -2  22   4      300.95      350.95     60.64 o
 -23   1   5       13.32      -27.12     36.73 o
 -21   1   5       13.70       25.38     34.68 o
 -19   1   5       28.27      101.48     26.10 o
 -17   1   5       55.77       -3.46     17.02 o
 -15   1   5     5738.12     5818.43     96.88 o
 -13   1   5       98.81      104.16     12.99 o
 -11   1   5     8112.25     8197.97     86.68 o
  -9   1   5     7877.53     8095.78     83.79 o
  -7   1   5     1092.51     1364.88     20.91 o
  -5   1   5     4571.93     3518.27     42.75 o
  -3   1   5    10220.60    11208.25    109.93 o
  -1   1   5    20507.32    19571.49    185.30 o
   1   1   5     4863.46     5402.95     50.43 o
   3   1   5     1718.21     1679.51     25.01 o
   5   1   5      383.45      392.61     18.54 o
   7   1   5     5765.31     6151.26     71.89 o
   9   1   5      680.18      687.03     23.12 o
  11   1   5      110.43      132.38     17.10 o
  13   1   5      544.30      570.97     38.58 o
  15   1   5       68.96       99.58     28.77 o
  17   1   5        3.15      -15.07     26.09 o
  19   1   5        2.55       21.19     33.70 o
 -24   2   5        7.91      -17.97     68.11 o
 -22   2   5        1.17       17.38     36.65 o
 -20   2   5       32.06       35.44     25.05 o
 -18   2   5       15.76      -12.08     17.37 o
 -16   2   5     1075.92     1078.32     35.06 o
 -14   2   5     1478.43     1205.15     37.88 o
 -12   2   5     4942.72     5493.70     72.90 o
 -10   2   5       16.30       -6.78      6.78 o
  -8   2   5       12.45       29.57      8.47 o
  -6   2   5     3539.84     3344.61     49.43 o
  -4   2   5    11082.50    11444.18    125.47 o
  -2   2   5      366.34      454.59     10.22 o
   0   2   5     6033.33     6256.61     58.90 o
   2   2   5     2413.19     2155.10     30.07 o
   4   2   5      201.38      248.04     11.90 o
   6   2   5     4002.67     3514.87     44.05 o
   8   2   5     1565.52     1553.37     30.33 o
  10   2   5      395.82      385.73     20.29 o
  12   2   5      368.17      343.81     21.92 o
  14   2   5      371.67      314.56     27.76 o
  16   2   5       23.04      -11.18     26.63 o
  18   2   5       18.20      -14.07     27.88 o
 -23   3   5       41.30       98.45     45.55 o
 -21   3   5      191.34      188.58     46.33 o
 -19   3   5        1.61      -29.33     29.33 o
 -17   3   5      451.82      436.19     30.27 o
 -15   3   5     2594.55     2554.77     46.90 o
 -13   3   5        0.01        7.40      6.73 o
 -11   3   5     2180.54     2255.67     39.16 o
  -9   3   5      993.11      908.68     20.26 o
  -7   3   5      509.78      412.82     12.80 o
  -5   3   5      149.07      140.19      8.53 o
  -3   3   5     2036.91     2102.30     25.15 o
  -1   3   5     3540.54     3560.12     34.67 o
   1   3   5      181.41      192.27      8.70 o
   3   3   5      103.06      107.06     11.62 o
   5   3   5        0.05       -4.77      6.44 o
   7   3   5      128.96      114.72     10.96 o
   9   3   5      204.11      131.96     13.63 o
  11   3   5     1019.68      974.08     32.75 o
  13   3   5       44.08       33.17     19.48 o
  15   3   5       73.25       63.10     24.58 o
  17   3   5      230.88      264.26     36.72 o
  19   3   5       18.99       -1.46     32.49 o
 -24   4   5        0.00      -48.16     65.46 o
 -22   4   5      678.89      723.15    125.66 o
 -20   4   5      232.55      190.69     30.93 o
 -18   4   5        5.96       13.88     22.03 o
 -16   4   5      397.88      375.91     18.45 o
 -14   4   5        0.35       -7.22      7.22 o
 -12   4   5     2593.29     2478.73     33.17 o
 -10   4   5        5.90       -5.60      5.60 o
  -8   4   5    10892.29    11286.59    105.68 o
  -6   4   5     2396.84     2959.22     36.59 o
  -4   4   5     4002.10     4053.78     45.18 o
  -2   4   5     1270.58     1058.66     19.99 o
   0   4   5      530.68      415.45     11.25 o
   2   4   5      193.92      216.07      9.76 o
   4   4   5     9812.68     9816.25     91.55 o
   6   4   5        1.92       -2.61      7.07 o
   8   4   5      264.01      239.37     12.47 o
  10   4   5     2589.60     2645.79     41.94 o
  12   4   5       95.72       85.36     20.34 o
  14   4   5       18.42       12.35     20.41 o
  16   4   5       29.40       13.59     32.29 o
  18   4   5      401.35      480.89     44.72 o
 -23   5   5      186.99      168.06     45.92 o
 -21   5   5       18.45       -2.05     25.91 o
 -19   5   5      124.22      114.32     25.84 o
 -17   5   5     1271.71     1129.96     34.78 o
 -15   5   5     1348.80     1409.48     28.22 o
 -13   5   5     4914.37     4936.15     55.01 o
 -11   5   5     2740.71     3013.29     38.66 o
  -9   5   5     4685.42     4705.37     50.92 o
  -7   5   5     3009.34     3106.32     34.57 o
  -5   5   5     7813.23     7159.69     78.82 o
  -3   5   5     6851.19     6093.72     63.26 o
  -1   5   5    13486.27    14224.34    123.93 o
   1   5   5        1.64       -5.46      5.46 o
   3   5   5       76.38       57.03      7.05 o
   5   5   5       73.85       52.68      7.48 o
   7   5   5      164.24      140.56     10.30 o
   9   5   5       22.01       11.78      9.63 o
  11   5   5     1408.78     1411.50     40.19 o
  13   5   5       41.71       12.47     19.08 o
  15   5   5       18.00       10.54     23.87 o
  17   5   5      367.70      355.63     33.51 o
 -24   6   5       88.61       29.31     42.55 o
 -22   6   5      217.85      147.29     43.53 o
 -20   6   5     1375.56     1436.93    104.40 o
 -18   6   5      594.11      641.28     36.42 o
 -16   6   5        0.96        8.00     14.07 o
 -14   6   5      760.30      734.86     19.52 o
 -12   6   5     2797.01     2709.47     37.31 o
 -10   6   5      218.71      286.61     12.55 o
  -8   6   5       22.84        7.46      6.44 o
  -6   6   5     4844.82     4809.55     50.45 o
  -4   6   5     3985.61     3561.03     40.95 o
  -2   6   5    25704.27    27926.96    264.08 o
   0   6   5    25744.41    28521.39    270.57 o
   2   6   5     2759.39     2936.85     33.96 o
   4   6   5     3611.51     3800.15     49.97 o
   6   6   5      354.43      382.42     12.88 o
   8   6   5       28.80       15.35      9.48 o
  10   6   5        0.14        4.61     13.41 o
  12   6   5     4027.61     4027.82     71.69 o
  14   6   5        0.12       -1.78     16.37 o
  16   6   5      977.41     1095.34     50.93 o
  18   6   5      404.47      492.91     36.86 o
 -23   7   5      147.66       72.09     42.43 o
 -21   7   5       68.00       63.17     28.82 o
 -19   7   5        0.02      -16.49     23.28 o
 -17   7   5      541.73      570.39     32.29 o
 -15   7   5       41.85       17.40     10.02 o
 -13   7   5      265.48      299.86     13.94 o
 -11   7   5      402.33      441.62     14.05 o
  -9   7   5        3.62       10.86      6.83 o
  -7   7   5     3390.75     3683.52     43.51 o
  -5   7   5     1000.31      945.85     20.53 o
  -3   7   5      235.23      381.03     12.94 o
  -1   7   5      921.52      930.16     16.31 o
   1   7   5     2035.02     2294.26     55.30 o
   3   7   5     4377.90     4512.70     52.83 o
   5   7   5       50.68       32.36      8.18 o
   7   7   5       52.29       36.46      9.29 o
   9   7   5       67.58       72.41     11.79 o
  11   7   5      237.07      215.59     19.88 o
  13   7   5       78.78       50.52     17.60 o
  15   7   5      109.00       86.49     19.12 o
  17   7   5        2.69       -5.42     20.68 o
 -22   8   5       96.60      102.71     31.87 o
 -20   8   5     1070.85     1124.31     48.43 o
 -18   8   5        6.69      -15.25     15.25 o
 -16   8   5     3739.05     3794.30     94.98 o
 -14   8   5       33.62       33.78     10.33 o
 -12   8   5     2932.73     2933.92     39.89 o
 -10   8   5       48.41       27.42      9.51 o
  -8   8   5     4106.32     4520.53     52.22 o
  -6   8   5     4834.72     5679.94     60.73 o
  -4   8   5     3038.00     3026.77     42.08 o
  -2   8   5    22979.25    25668.85    326.26 o
   0   8   5       46.70       46.41      7.58 o
   2   8   5      427.25      517.83     14.19 o
   4   8   5      298.04      357.84     13.48 o
   6   8   5        9.23       -7.80      7.80 o
   8   8   5      834.30      827.87     23.96 o
  10   8   5     4500.12     4443.61     67.19 o
  12   8   5      636.21      663.45     28.01 o
  14   8   5        8.95      -15.93     16.10 o
  16   8   5      112.76      120.33     24.16 o
 -23   9   5      130.08       51.68     46.74 o
 -21   9   5      150.81      140.63     35.48 o
 -19   9   5      739.88      730.71     40.15 o
 -17   9   5      113.25       72.81     18.63 o
 -15   9   5      351.54      387.67     21.51 o
 -13   9   5      405.94      438.17     18.20 o
 -11   9   5     1465.85     1560.91     26.70 o
  -9   9   5      277.80      219.37     12.15 o
  -7   9   5      511.62      525.29     15.49 o
  -5   9   5      149.02      108.37      8.53 o
  -3   9   5      463.50      408.82     16.93 o
  -1   9   5    19500.06    20516.38    257.46 o
   1   9   5      850.67      936.66     21.04 o
   3   9   5     1557.78     1388.46     23.58 o
   5   9   5     1371.54     1303.02     28.77 o
   7   9   5       76.68       67.92     11.09 o
   9   9   5     1537.89     1497.91     35.30 o
  11   9   5     2809.01     2853.29     52.61 o
  13   9   5       45.96       42.47     17.24 o
  15   9   5      387.34      307.09     30.10 o
  17   9   5      420.69      498.54     60.98 o
 -22  10   5      192.43      186.30     35.76 o
 -20  10   5      127.83      156.62     34.31 o
 -18  10   5      303.82      297.80     27.21 o
 -16  10   5       12.25       13.23     16.07 o
 -14  10   5      822.70      765.40     22.76 o
 -12  10   5       64.58       79.58     10.41 o
 -10  10   5     1476.88     1529.23     26.90 o
  -8  10   5     2934.91     3002.84     41.93 o
  -6  10   5      281.07      356.70     17.51 o
  -4  10   5      346.83      342.75     14.82 o
  -2  10   5     2142.27     2143.86     41.51 o
   0  10   5     3655.09     3539.21     50.22 o
   2  10   5      486.82      533.90     17.12 o
   4  10   5      102.44       80.07      9.24 o
   6  10   5      121.22      119.24     10.88 o
   8  10   5       35.87       24.16     10.78 o
  10  10   5      326.81      340.90     21.97 o
  12  10   5     1140.97     1262.40     41.86 o
  14  10   5      197.88      230.66     26.69 o
  16  10   5      546.93      609.39     37.69 o
 -21  11   5      162.33      167.21     32.95 o
 -19  11   5        6.94      -12.28     23.28 o
 -17  11   5        0.78      -19.71     19.71 o
 -15  11   5      501.58      496.05     28.01 o
 -13  11   5      104.54      102.27     12.73 o
 -11  11   5      689.44      702.30     18.18 o
  -9  11   5      351.11      300.20     13.67 o
  -7  11   5     1121.54     1180.77     25.66 o
  -5  11   5        0.14       21.89      7.89 o
  -3  11   5     2063.48     1992.41     36.85 o
  -1  11   5       31.00       51.33     11.38 o
   1  11   5       33.99       12.43      9.32 o
   3  11   5       56.55       50.64     10.46 o
   5  11   5      106.80      105.25     10.30 o
   7  11   5      420.44      457.60     16.53 o
   9  11   5     1201.00     1188.34     36.72 o
  11  11   5      227.54      214.92     25.25 o
  13  11   5       21.77       15.98     20.49 o
  15  11   5       35.38       -3.19     23.89 o
 -20  12   5      160.39      209.36     31.77 o
 -18  12   5       84.24       26.50     19.02 o
 -16  12   5      247.47      244.81     22.70 o
 -14  12   5        0.72       11.18     13.45 o
 -12  12   5      293.50      323.67     13.12 o
 -10  12   5       17.27       14.76      8.58 o
  -8  12   5      256.57      251.97     14.36 o
  -6  12   5     1187.53     1378.76     27.55 o
  -4  12   5     2685.24     2433.76     66.87 o
  -2  12   5     2298.79     2424.92     52.01 o
   0  12   5      896.74      842.00     20.40 o
   2  12   5       12.43       19.63      8.89 o
   4  12   5      453.79      502.85     18.95 o
   6  12   5      115.91      105.75     11.66 o
   8  12   5       89.61       72.37     14.12 o
  10  12   5      145.95      126.36     21.71 o
  12  12   5        0.56        4.26     19.93 o
  14  12   5        1.96      -14.85     21.70 o
 -19  13   5       31.30       23.36     28.01 o
 -17  13   5      239.95      259.85     27.54 o
 -15  13   5       11.29       -1.52     15.87 o
 -13  13   5      272.74      239.63     15.60 o
 -11  13   5      294.43      361.25     18.13 o
  -9  13   5       26.60       54.93     12.38 o
  -7  13   5       47.36       43.21      9.96 o
  -5  13   5     3347.25     3300.12     49.59 o
  -3  13   5       19.13       17.60     13.34 o
  -1  13   5      184.32      224.17     13.58 o
   1  13   5      133.74      155.87     11.83 o
   3  13   5      976.38     1005.92     28.04 o
   5  13   5      287.94      227.45     19.10 o
   7  13   5      327.64      349.55     29.56 o
   9  13   5      300.54      333.97     29.54 o
  11  13   5      122.83      134.06     22.86 o
  13  13   5        4.09        3.46     21.04 o
 -18  14   5       10.99       15.27     19.60 o
 -16  14   5      889.06      914.01     31.38 o
 -14  14   5       92.05      139.58     20.57 o
 -12  14   5       85.88       93.82     15.05 o
 -10  14   5      215.36      236.36     18.00 o
  -8  14   5     1127.40     1017.19     29.09 o
  -6  14   5     3453.33     3404.27     57.86 o
  -4  14   5      337.56      315.00     29.13 o
  -2  14   5      990.57      999.39     42.64 o
   0  14   5      249.74      206.37     14.90 o
   2  14   5      399.64      411.38     25.57 o
   4  14   5      817.13      793.59     44.71 o
   6  14   5      244.84      275.51     20.66 o
   8  14   5       39.77       33.74     20.31 o
  10  14   5      363.36      375.99     25.58 o
  12  14   5       15.26       -1.93     20.60 o
  14  14   5       13.79       -3.44     22.93 o
 -17  15   5       68.46       92.56     22.98 o
 -15  15   5      777.33      809.06     41.74 o
 -13  15   5      100.96      116.26     21.61 o
 -11  15   5      847.93      855.92     27.13 o
  -9  15   5       32.92       11.04     12.89 o
  -7  15   5       48.22       66.23     13.48 o
  -5  15   5     1406.45     1481.30     33.25 o
  -3  15   5       27.22       53.27     19.33 o
  -1  15   5     2242.89     2164.13     72.55 o
   1  15   5       16.99       26.11     13.53 o
   3  15   5     1650.11     1732.40     44.61 o
   5  15   5      172.23      150.61     19.09 o
   7  15   5      861.96      874.02     58.92 o
   9  15   5        6.42       16.63     20.57 o
  11  15   5        0.48       -6.57     22.33 o
  13  15   5       84.29      102.01     24.47 o
 -16  16   5      164.26      196.65     30.92 o
 -14  16   5     1029.27      993.13     45.62 o
 -12  16   5      108.62      101.48     15.88 o
 -10  16   5      838.78      813.37     29.65 o
  -8  16   5       90.35       76.69     14.19 o
  -6  16   5      823.21      804.47     50.95 o
  -4  16   5      315.17      286.11     26.15 o
  -2  16   5       34.69       -9.96     17.31 o
   0  16   5      614.45      581.58     23.93 o
   2  16   5      644.22      723.21     29.26 o
   4  16   5      481.67      462.20     26.04 o
   6  16   5     1744.80     1637.41     50.12 o
   8  16   5      581.15      640.46     54.01 o
  10  16   5      114.46      130.25     30.28 o
  12  16   5       63.10       36.06     24.20 o
 -15  17   5      488.34      495.01     36.75 o
 -13  17   5      500.02      572.63     33.07 o
 -11  17   5      108.32      123.70     16.02 o
  -9  17   5       69.37       65.45     15.06 o
  -7  17   5       26.83       -2.51     11.80 o
  -5  17   5      648.49      612.30     36.29 o
  -3  17   5       24.41       12.63     18.14 o
  -1  17   5      206.49      220.28     28.67 o
   1  17   5        5.54      -13.07     13.07 o
   3  17   5        5.86       -3.80     13.97 o
   5  17   5        2.97        3.93     15.45 o
   7  17   5      109.30      112.36     23.83 o
   9  17   5        3.39      -16.83     20.87 o
  11  17   5      371.21      450.33     42.93 o
 -14  18   5      347.86      429.92     44.92 o
 -12  18   5       31.43       47.36     20.02 o
 -10  18   5       31.03       19.98     14.91 o
  -8  18   5      101.48      105.73     21.59 o
  -6  18   5       20.84        4.08     11.34 o
  -4  18   5        0.24       -6.07     18.82 o
  -2  18   5     1056.99      997.68     45.86 o
   0  18   5        0.28       -8.82     28.60 o
   2  18   5       16.74       -5.16     16.86 o
   4  18   5       21.77       23.81     16.68 o
   6  18   5      117.79       89.62     23.32 o
   8  18   5        0.08      -19.14     19.14 o
 -13  19   5      225.53      303.78     31.14 o
 -11  19   5      194.98      240.97     25.16 o
  -9  19   5       24.37       18.39     14.52 o
  -7  19   5        0.77       -9.62     12.27 o
  -5  19   5      224.00      214.94     35.42 o
  -3  19   5       10.02        6.58     20.05 o
  -1  19   5       28.24       39.09     22.12 o
   1  19   5       78.65       96.87     18.48 o
   3  19   5        0.00       13.79     14.86 o
   5  19   5        0.54       -0.33     18.44 o
   7  19   5        0.80      -19.98     19.98 o
 -10  20   5      113.46      147.08     19.14 o
  -8  20   5       31.63       38.46     14.62 o
  -6  20   5      199.57      164.42     18.63 o
  -4  20   5      380.84      369.33     32.71 o
  -2  20   5       11.81       14.70     22.51 o
   0  20   5        4.66       -3.07     15.76 o
   2  20   5       48.34       62.13     19.38 o
   4  20   5      104.88       88.79     22.81 o
   6  20   5       81.42       46.32     22.71 o
  -9  21   5       76.03      109.70     38.66 o
  -7  21   5      131.02      177.06     30.89 o
  -5  21   5      239.59      215.16     18.98 o
  -3  21   5       62.33       38.89     25.59 o
  -1  21   5      754.14      944.20    106.48 o
   1  21   5      174.19      203.73     28.92 o
   3  21   5        9.10        6.83     19.38 o
 -24   0   6       18.17      -51.30     56.04 o
 -22   0   6        7.34      -46.99     46.99 o
 -20   0   6        0.36      -25.86     41.82 o
 -18   0   6      206.66      211.00     40.21 o
 -16   0   6     1126.38     1131.32     64.47 o
 -14   0   6    15481.99    17230.36    368.31 o
 -12   0   6      232.86      252.67     21.14 o
 -10   0   6    35211.39    36505.00    502.59 o
  -8   0   6     9701.53    11235.74    167.44 o
  -6   0   6     2290.17     2438.33     48.20 o
  -4   0   6   222890.53   214473.39   2668.67 o
  -2   0   6    31506.52    32696.55    572.56 o
   0   0   6      551.55      500.36     21.18 o
   2   0   6    13340.01    13199.85    174.91 o
   4   0   6    23760.61    25205.58    319.89 o
   6   0   6     4189.58     3565.84     73.62 o
   8   0   6     2425.22     2623.86     70.58 o
  10   0   6    16822.26    16177.44    252.79 o
  12   0   6      368.60      323.11     31.17 o
  14   0   6      991.14     1058.06     74.33 o
  16   0   6      333.18      455.55    108.85 o
  18   0   6      483.40      731.87    195.93 o
 -25   1   6       70.62      170.11     52.87 o
 -23   1   6      189.17      129.54     53.02 o
 -21   1   6       50.72       60.42     38.41 o
 -19   1   6        8.54      -10.69     22.02 o
 -17   1   6       12.16       -9.09     17.86 o
 -15   1   6       61.39       64.77     20.53 o
 -13   1   6     1817.69     1944.34     40.75 o
 -11   1   6       69.30       85.45     10.90 o
  -9   1   6    15213.43    14961.95    189.12 o
  -7   1   6    32754.19    34393.88    393.91 o
  -5   1   6    41092.60    39325.09    363.87 o
  -3   1   6    66644.70    64900.57    649.77 o
  -1   1   6     8771.66     8797.07     80.41 o
   1   1   6      252.62      234.66      9.78 o
   3   1   6      768.96      729.67     16.93 o
   5   1   6      393.28      417.51     15.52 o
   7   1   6     5076.81     4682.80     63.84 o
   9   1   6      176.09      183.34     16.73 o
  11   1   6     3041.44     3047.16     54.21 o
  13   1   6       23.97       22.94     20.34 o
  15   1   6       57.91       95.47     30.70 o
  17   1   6      337.57      333.99     41.07 o
 -24   2   6       63.44       53.68     45.14 o
 -22   2   6       16.93       25.88     35.99 o
 -20   2   6      445.17      588.81     39.64 o
 -18   2   6        6.74       -4.22     28.31 o
 -16   2   6     2898.00     2861.13     56.32 o
 -14   2   6      736.22      666.93     22.95 o
 -12   2   6     6122.48     6167.31     94.61 o
 -10   2   6    15247.92    15412.31    168.68 o
  -8   2   6    63806.91    64781.22    717.61 o
  -6   2   6      735.65      514.25     22.77 o
  -4   2   6    16613.79    15189.71    147.61 o
  -2   2   6     6875.87     6257.65     62.48 o
   0   2   6     8876.76     9504.37     96.19 o
   2   2   6     1071.16     1174.22     24.53 o
   4   2   6    23709.34    24069.31    228.91 o
   6   2   6      632.99      576.79     18.32 o
   8   2   6      480.65      560.24     19.88 o
  10   2   6     3076.36     2923.78     51.05 o
  12   2   6       37.64       75.00     20.90 o
  14   2   6        3.39       18.98     22.94 o
  16   2   6        4.68        3.10     26.72 o
  18   2   6      535.48      589.33     58.80 o
 -25   3   6        5.09      -16.46     40.68 o
 -23   3   6      107.35       65.80     41.20 o
 -21   3   6       86.61       46.97     93.98 o
 -19   3   6      387.64      282.33     31.59 o
 -17   3   6      271.66      314.42     28.12 o
 -15   3   6       62.07       65.88     18.11 o
 -13   3   6       40.29       80.10     11.14 o
 -11   3   6      180.85      158.37     13.64 o
  -9   3   6     2656.79     2373.91     35.13 o
  -7   3   6     1823.58     1637.50     26.58 o
  -5   3   6     3962.86     4597.83     55.00 o
  -3   3   6     1177.45     1151.46     20.25 o
  -1   3   6     4154.90     3964.09     45.56 o
   1   3   6       72.72       87.98      7.87 o
   3   3   6      776.67      863.43     20.60 o
   5   3   6     1132.09      930.74     22.60 o
   7   3   6      125.81      127.58     13.38 o
   9   3   6     2565.53     2602.70     52.30 o
  11   3   6     1421.64     1367.94     42.24 o
  13   3   6      458.39      466.43     30.46 o
  15   3   6      257.41      259.82     34.97 o
  17   3   6      513.81      759.22     65.73 o
 -24   4   6      318.40      345.20    101.48 o
 -22   4   6       88.89      139.62     42.24 o
 -20   4   6      590.13      605.31     40.76 o
 -18   4   6       84.04      142.29     26.50 o
 -16   4   6     1191.96     1207.71     27.95 o
 -14   4   6     1964.62     1972.88     31.71 o
 -12   4   6     3292.44     3146.82     40.69 o
 -10   4   6      483.21      479.08     22.87 o
  -8   4   6       52.50       66.77      8.65 o
  -6   4   6     8245.13     8069.52     83.76 o
  -4   4   6     2697.18     2701.91     34.12 o
  -2   4   6     1172.58      957.10     19.01 o
   0   4   6      654.10      669.43     14.27 o
   2   4   6     2193.63     2450.24     32.13 o
   4   4   6      171.49      184.36     10.91 o
   6   4   6       40.61       43.91      9.09 o
   8   4   6     1262.04     1303.69     30.75 o
  10   4   6     5236.27     5190.09     68.93 o
  12   4   6     1017.39     1040.09     39.75 o
  14   4   6        0.01        4.11     19.92 o
  16   4   6       28.25       40.66     28.82 o
  18   4   6      146.73      128.19     36.12 o
 -23   5   6        0.06      -16.97     44.54 o
 -21   5   6      540.40      494.95     37.39 o
 -19   5   6      209.25      229.05     29.45 o
 -17   5   6     3151.78     2942.73     65.81 o
 -15   5   6      105.64       95.48     11.29 o
 -13   5   6     1241.63     1198.84     24.02 o
 -11   5   6       55.87       69.32     10.67 o
  -9   5   6    24996.02    25595.48    228.22 o
  -7   5   6      355.10      158.36      9.65 o
  -5   5   6    27370.66    25762.12    244.52 o
  -3   5   6     1219.24     1058.52     19.86 o
  -1   5   6     2056.14     2320.18     28.96 o
   1   5   6     6741.77     7037.09     71.36 o
   3   5   6     4819.89     4845.59     56.58 o
   5   5   6       27.73        6.96      7.23 o
   7   5   6       94.83       77.33      9.88 o
   9   5   6     2210.04     2230.87     37.07 o
  11   5   6     4001.37     3859.26     69.62 o
  13   5   6       24.36       23.57     19.56 o
  15   5   6       23.06       21.36     22.98 o
  17   5   6        3.91      -25.59     35.58 o
 -24   6   6       52.01       13.32     60.14 o
 -22   6   6      252.75      201.18     39.16 o
 -20   6   6      272.20      220.62     32.90 o
 -18   6   6      192.72      250.14     30.27 o
 -16   6   6       64.01       77.56     15.65 o
 -14   6   6     2580.67     2600.80     38.54 o
 -12   6   6       24.34       12.72      7.44 o
 -10   6   6      342.59      334.24     12.12 o
  -8   6   6     4223.29     4544.13     52.14 o
  -6   6   6     1789.03     1686.04     27.10 o
  -4   6   6     7533.84     8415.77     86.21 o
  -2   6   6        2.33       -4.80      6.35 o
   0   6   6     7574.16     7635.88     76.25 o
   2   6   6     2076.82     2103.45     35.03 o
   4   6   6       62.30       86.01      9.32 o
   6   6   6       27.87       34.48      8.64 o
   8   6   6      246.98      235.84     13.81 o
  10   6   6      102.84      107.07     20.30 o
  12   6   6      686.13      642.59     30.69 o
  14   6   6       84.61      105.19     23.04 o
  16   6   6       17.62       29.02     22.70 o
 -23   7   6      567.29      664.32    166.03 o
 -21   7   6      136.82      115.29     29.12 o
 -19   7   6     1745.26     1744.14     61.64 o
 -17   7   6     1632.83     1635.59     43.51 o
 -15   7   6       52.44       61.77     11.47 o
 -13   7   6        1.68       26.87     14.87 o
 -11   7   6      831.22      745.67     19.16 o
  -9   7   6      546.12      524.87     15.93 o
  -7   7   6      120.58      148.61      9.85 o
  -5   7   6     4905.61     4935.29     55.10 o
  -3   7   6     4711.44     4539.70     50.86 o
  -1   7   6     5483.22     5629.62     58.46 o
   1   7   6    11692.88    12543.48    127.10 o
   3   7   6     3084.15     3273.13     43.13 o
   5   7   6      808.23      900.80     26.73 o
   7   7   6      111.82       87.24     11.77 o
   9   7   6      680.44      603.73     26.45 o
  11   7   6     1872.85     2090.22     46.03 o
  13   7   6       60.16       46.28     19.12 o
  15   7   6       42.27       27.80     18.89 o
  17   7   6      722.41      715.39     45.74 o
 -22   8   6        6.00      -12.45     25.94 o
 -20   8   6       85.37       42.58     25.34 o
 -18   8   6     1571.82     1622.67     44.32 o
 -16   8   6     2430.10     2436.91     52.97 o
 -14   8   6     3046.59     3086.67     56.71 o
 -12   8   6     3928.39     4164.40     50.41 o
 -10   8   6     3412.16     3736.73     50.35 o
  -8   8   6      391.35      415.08     13.33 o
  -6   8   6    11064.00    11233.66    111.73 o
  -4   8   6     4285.75     4239.18     59.76 o
  -2   8   6       42.64       94.10      8.08 o
   0   8   6       51.37       68.28      8.02 o
   2   8   6      136.20       95.38      9.39 o
   4   8   6      987.61      934.95     21.86 o
   6   8   6     1358.93     1326.86     28.11 o
   8   8   6      162.97      218.93     20.06 o
  10   8   6      103.99      103.37     17.34 o
  12   8   6       14.09       18.10     16.86 o
  14   8   6      154.24      139.14     22.28 o
  16   8   6      379.18      478.80     39.05 o
 -23   9   6       26.51       58.87     43.60 o
 -21   9   6       92.77       76.33     33.43 o
 -19   9   6      471.28      432.78     51.51 o
 -17   9   6       83.25       99.46     22.27 o
 -15   9   6     1569.47     1664.05     40.03 o
 -13   9   6      596.05      567.33     20.48 o
 -11   9   6     1393.48     1431.01     27.24 o
  -9   9   6      213.29      206.49     11.23 o
  -7   9   6     1037.19     1047.16     19.34 o
  -5   9   6     7657.15     8017.41    102.94 o
  -3   9   6     1128.25     1313.67     30.29 o
  -1   9   6     3705.64     4041.66     62.92 o
   1   9   6     1314.68     1454.86     25.03 o
   3   9   6      858.12      913.83     20.41 o
   5   9   6     1160.14     1209.80     25.89 o
   7   9   6      329.89      349.10     27.45 o
   9   9   6      160.93      168.21     19.09 o
  11   9   6        7.85        8.89     15.61 o
  13   9   6      384.60      392.32     27.66 o
  15   9   6        5.00       -3.74     24.29 o
 -22  10   6      356.56      405.52     49.90 o
 -20  10   6       84.73       83.34     30.81 o
 -18  10   6       18.18      -18.54     18.54 o
 -16  10   6      141.22      122.27     24.48 o
 -14  10   6     1029.06     1037.08     31.82 o
 -12  10   6     1388.43     1426.82     26.39 o
 -10  10   6        9.10       11.12      8.88 o
  -8  10   6      462.56      492.89     15.80 o
  -6  10   6        6.03       20.20      8.47 o
  -4  10   6      378.52      368.37     22.90 o
  -2  10   6     2716.10     2639.71     51.28 o
   0  10   6     3639.77     3728.53     60.31 o
   2  10   6      162.49      211.40     11.29 o
   4  10   6      327.64      346.50     14.25 o
   6  10   6     1617.65     1542.23     28.73 o
   8  10   6     1016.85     1058.34     32.32 o
  10  10   6       13.37       29.17     18.42 o
  12  10   6        2.86       12.79     20.87 o
  14  10   6      112.34      181.02     26.41 o
  16  10   6       29.23       21.33     25.48 o
 -21  11   6      153.94      188.90     37.46 o
 -19  11   6       16.95       11.25     26.38 o
 -17  11   6      187.39      168.15     23.29 o
 -15  11   6      445.18      447.68     27.15 o
 -13  11   6     2319.19     2332.23     36.06 o
 -11  11   6      839.02      767.88     20.36 o
  -9  11   6        4.07        6.18      8.75 o
  -7  11   6      457.56      517.71     17.81 o
  -5  11   6      390.86      327.50     19.76 o
  -3  11   6      709.53      661.45     23.42 o
  -1  11   6      342.98      288.38     14.69 o
   1  11   6     3227.02     3369.58     49.75 o
   3  11   6      192.22      195.93     13.67 o
   5  11   6      476.82      500.95     16.90 o
   7  11   6       97.67       97.07     13.02 o
   9  11   6      117.73       74.26     28.14 o
  11  11   6     1265.41     1198.57     45.69 o
  13  11   6        5.59       25.54     22.41 o
  15  11   6        3.42      -22.34     22.85 o
 -20  12   6       14.27      -22.65     24.49 o
 -18  12   6       35.81       50.80     19.27 o
 -16  12   6      852.58      865.77     36.06 o
 -14  12   6      307.40      276.31     20.15 o
 -12  12   6      192.08      188.14     12.50 o
 -10  12   6       69.58       86.83     11.21 o
  -8  12   6      163.60      168.85     12.76 o
  -6  12   6       17.62       25.45     10.46 o
  -4  12   6      561.45      609.43     21.29 o
  -2  12   6      250.65      269.15     16.53 o
   0  12   6      487.05      502.13     20.77 o
   2  12   6        3.02        1.81      8.88 o
   4  12   6       99.19      107.64     13.05 o
   6  12   6       95.14      129.82     13.24 o
   8  12   6      117.33      149.72     21.22 o
  10  12   6       46.42       46.64     20.23 o
  12  12   6      105.92       89.82     25.03 o
  14  12   6      303.43      352.72     33.91 o
 -19  13   6      170.94      181.39     28.32 o
 -17  13   6      180.49      181.63     21.76 o
 -15  13   6       15.45       13.52     16.04 o
 -13  13   6      991.14      974.93     25.29 o
 -11  13   6        0.35        7.15     12.65 o
  -9  13   6     1403.83     1367.15     41.80 o
  -7  13   6       71.36       95.03     11.17 o
  -5  13   6      122.87      155.50     14.76 o
  -3  13   6      146.50      135.73     13.34 o
  -1  13   6      678.10      641.99     21.59 o
   1  13   6      225.42      213.90     18.16 o
   3  13   6      112.01      101.18     15.28 o
   5  13   6     3269.87     3010.20     62.76 o
   7  13   6       69.93       57.45     16.02 o
   9  13   6      883.23      909.92     37.23 o
  11  13   6       66.21       49.50     22.75 o
  13  13   6       14.97       30.66     23.75 o
 -20  14   6      126.31      147.33     28.52 o
 -18  14   6      138.53      106.64     21.91 o
 -16  14   6      139.61      155.27     18.16 o
 -14  14   6     1870.77     1923.20     45.06 o
 -12  14   6     3197.37     3216.88     54.84 o
 -10  14   6      313.86      272.63     18.94 o
  -8  14   6     4599.17     4216.02     67.82 o
  -6  14   6      415.70      487.51     24.06 o
  -4  14   6      817.89      817.61     28.41 o
  -2  14   6      756.10      694.10     29.69 o
   0  14   6      349.55      361.13     23.91 o
   2  14   6      596.19      535.98     25.39 o
   4  14   6       82.54      107.98     17.17 o
   6  14   6      462.81      500.13     41.69 o
   8  14   6      743.55      740.70     39.61 o
  10  14   6     1092.98     1351.64     46.62 o
  12  14   6       88.90      120.12     25.54 o
 -19  15   6        0.17       18.59     27.19 o
 -17  15   6       81.35      112.82     23.26 o
 -15  15   6     1388.53     1295.98     51.19 o
 -13  15   6        3.44      -16.45     16.45 o
 -11  15   6      171.87      176.61     17.98 o
  -9  15   6     1493.07     1360.27     35.36 o
  -7  15   6      142.34      169.97     20.29 o
  -5  15   6      562.54      565.56     25.67 o
  -3  15   6        0.30        9.33     13.90 o
  -1  15   6      136.49      111.35     17.91 o
   1  15   6      128.78      133.13     49.57 o
   3  15   6      143.41      154.22     19.40 o
   5  15   6      593.04      703.55     44.43 o
   7  15   6        5.69       -5.54     20.46 o
   9  15   6      268.21      345.69     32.85 o
  11  15   6        0.45       27.17     27.25 o
 -18  16   6       19.07       -2.21     26.01 o
 -16  16   6      117.39      113.83     27.43 o
 -14  16   6      600.01      564.53     32.39 o
 -12  16   6      416.78      498.62     23.08 o
 -10  16   6        2.87       -1.83     14.15 o
  -8  16   6        6.98       -9.19     14.95 o
  -6  16   6      259.17      220.23     20.04 o
  -4  16   6        0.01       -2.09     15.35 o
  -2  16   6       99.90       89.29     16.61 o
   0  16   6      475.46      500.33     28.35 o
   2  16   6     1502.17     1429.61     41.43 o
   4  16   6      397.58      275.65     23.62 o
   6  16   6     1148.02     1073.68     45.07 o
   8  16   6       58.74       82.32     24.60 o
  10  16   6      116.83      102.53     27.94 o
 -17  17   6       59.15       85.45     53.02 o
 -15  17   6      165.37      140.79     30.62 o
 -13  17   6     1512.04     1596.19     98.60 o
 -11  17   6      497.15      537.07     26.06 o
  -9  17   6      733.85      627.92     26.64 o
  -7  17   6      479.11      485.97     33.66 o
  -5  17   6        3.95       24.23     13.77 o
  -3  17   6       99.48       66.16     15.43 o
  -1  17   6      308.04      320.38     23.39 o
   1  17   6      428.54      428.14     28.16 o
   3  17   6      102.29       79.45     17.21 o
   5  17   6      131.77      106.46     31.59 o
   7  17   6       30.72       29.63     21.43 o
   9  17   6       67.40      106.53     26.41 o
 -14  18   6      128.26      129.85     26.47 o
 -12  18   6      238.59      280.28     31.00 o
 -10  18   6      249.62      222.27     20.16 o
  -8  18   6      140.80      182.69     20.50 o
  -6  18   6       19.84       14.22     15.68 o
  -4  18   6       89.80       89.91     16.25 o
  -2  18   6      288.06      274.37     25.15 o
   0  18   6       27.59       46.73     17.46 o
   2  18   6       32.27      -11.51     17.48 o
   4  18   6       87.43       33.34     28.82 o
   6  18   6      120.55      123.80     25.92 o
   8  18   6       66.79       33.92     22.44 o
 -13  19   6      151.91      166.76     24.47 o
 -11  19   6       28.76       64.15     23.52 o
  -9  19   6       40.69       48.27     18.15 o
  -7  19   6      273.16      259.21     29.72 o
  -5  19   6      222.11      198.07     19.19 o
  -3  19   6       79.91       54.23     19.39 o
  -1  19   6        3.47      -15.06     15.06 o
   1  19   6        9.49       44.03     18.93 o
   3  19   6        8.87        2.42     19.04 o
   5  19   6        2.76       -7.79     19.38 o
   7  19   6       82.89       74.04     25.86 o
 -10  20   6       75.38      119.84     21.67 o
  -8  20   6       53.00       36.77     16.65 o
  -6  20   6      286.04      302.46     25.87 o
  -4  20   6       41.27       41.35     16.29 o
  -2  20   6       29.83       40.58     25.49 o
   0  20   6      257.60      250.78     24.37 o
   2  20   6      104.57       89.71     21.62 o
   4  20   6       29.28       -4.67     25.90 o
  -7  21   6        9.25        0.42     16.38 o
  -5  21   6       56.84      135.18     22.80 o
  -3  21   6       41.70       73.99     18.49 o
  -1  21   6       93.85      125.32     21.68 o
   1  21   6      419.74      495.48     58.38 o
 -25   1   7        7.39      -39.98     39.98 o
 -23   1   7      179.79      139.73     44.78 o
 -21   1   7      325.61      446.18     54.99 o
 -19   1   7       68.25       95.76     26.17 o
 -17   1   7      454.23      546.85     35.02 o
 -15   1   7      105.50       63.38     16.89 o
 -13   1   7      524.12      600.37     25.34 o
 -11   1   7     3078.36     3198.58     58.54 o
  -9   1   7      624.55      885.49     23.00 o
  -7   1   7       10.35       -8.58      8.59 o
  -5   1   7      374.49      687.08     16.56 o
  -3   1   7     6204.01     6954.57     73.09 o
  -1   1   7     1437.65     1485.90     22.50 o
   1   1   7     7184.68     7345.55     78.73 o
   3   1   7    24739.76    24854.96    235.84 o
   5   1   7      274.64      249.69     14.54 o
   7   1   7     1307.46     1317.06     31.67 o
   9   1   7    10345.58    10445.27    124.59 o
  11   1   7      360.52      413.39     24.14 o
  13   1   7      492.38      426.94     38.44 o
  15   1   7        0.25      -28.06     28.06 o
  17   1   7       48.49       64.37     33.79 o
 -24   2   7       23.72       55.73     41.24 o
 -22   2   7       31.74       77.57     37.01 o
 -20   2   7       13.63      -26.04     26.04 o
 -18   2   7       18.11      -20.04     20.04 o
 -16   2   7     2282.55     2347.23     55.37 o
 -14   2   7     3059.98     3257.90     60.02 o
 -12   2   7        8.92       -6.07      9.70 o
 -10   2   7     2519.45     2890.33     45.48 o
  -8   2   7     1249.86     1123.35     28.13 o
  -6   2   7     2748.54     2353.22     36.39 o
  -4   2   7      869.87     1241.40     26.81 o
  -2   2   7     4984.54     4639.47     59.21 o
   0   2   7        4.06       -3.72      6.50 o
   2   2   7     1621.80     1898.13     33.59 o
   4   2   7      558.19      649.23     18.73 o
   6   2   7     3150.88     3640.29     54.95 o
   8   2   7      972.27      982.60     28.57 o
  10   2   7      353.16      392.94     22.46 o
  12   2   7      272.05      273.08     26.91 o
  14   2   7       30.20       54.05     28.64 o
  16   2   7       58.84       45.18     31.36 o
 -25   3   7      101.47       77.91     49.94 o
 -23   3   7       49.43       47.16     41.55 o
 -21   3   7      125.93      111.38     34.18 o
 -19   3   7        6.45      -20.77     20.77 o
 -17   3   7       41.17       26.75     19.35 o
 -15   3   7      689.05      608.80     25.01 o
 -13   3   7     2692.80     3055.78     58.64 o
 -11   3   7      134.58      127.36      9.72 o
  -9   3   7     8472.08     8579.49     95.08 o
  -7   3   7     8472.89     7640.38     84.71 o
  -5   3   7     1331.90     1228.21     23.31 o
  -3   3   7      497.83      461.19     13.35 o
  -1   3   7      461.77      438.19     13.69 o
   1   3   7     1060.83      964.43     21.39 o
   3   3   7      425.91      441.66     14.84 o
   5   3   7      102.74       82.30     10.21 o
   7   3   7        2.46        0.38     10.21 o
   9   3   7       78.99       59.04     14.80 o
  11   3   7      546.73      574.35     31.54 o
  13   3   7       87.15       64.85     23.47 o
  15   3   7       29.70       11.84     28.40 o
  17   3   7        4.74       -4.59     38.89 o
 -24   4   7        1.38      -12.69     69.14 o
 -22   4   7        3.52      -14.75     34.70 o
 -20   4   7        4.18       -0.10     24.95 o
 -18   4   7     1250.85     1166.91     51.90 o
 -16   4   7     1505.19     1536.53     37.80 o
 -14   4   7     2010.59     2092.94     39.16 o
 -12   4   7     1608.18     1675.24     28.92 o
 -10   4   7      122.22      130.12     10.41 o
  -8   4   7     1729.83     1456.94     31.26 o
  -6   4   7    16605.54    14734.29    145.32 o
  -4   4   7     5415.29     5396.11     63.27 o
  -2   4   7     1224.96     1296.12     21.93 o
   0   4   7     1319.63     1395.45     22.51 o
   2   4   7      792.80      850.58     19.90 o
   4   4   7      185.34      171.60     11.85 o
   6   4   7      406.23      375.49     15.13 o
   8   4   7      992.64     1051.83     26.20 o
  10   4   7     2140.39     2191.98     51.19 o
  12   4   7      289.77      281.33     27.26 o
  14   4   7      416.02      336.76     46.39 o
  16   4   7       37.59       27.36     30.04 o
 -25   5   7      424.97      346.24     55.79 o
 -23   5   7       39.35        2.06     35.61 o
 -21   5   7      522.89      489.07     40.80 o
 -19   5   7     1430.59     1521.22     53.30 o
 -17   5   7      206.71      159.87     24.98 o
 -15   5   7     3319.87     3238.36     48.96 o
 -13   5   7       38.68       23.67      8.88 o
 -11   5   7     2787.61     2873.45     42.57 o
  -9   5   7      313.28      402.07     14.48 o
  -7   5   7     7722.60     7337.34     78.66 o
  -5   5   7       22.33       39.81      7.85 o
  -3   5   7      317.54      369.59     12.59 o
  -1   5   7     7226.28     7479.18     75.01 o
   1   5   7     3363.19     3581.63     42.25 o
   3   5   7      155.80      221.46     12.25 o
   5   5   7     1488.10     1656.75     28.00 o
   7   5   7     4111.00     4122.75     49.14 o
   9   5   7     2681.08     2647.75     54.59 o
  11   5   7      726.01      680.39     34.91 o
  13   5   7      277.35      248.42     27.86 o
  15   5   7        1.97      -14.46     33.65 o
  17   5   7      454.01      524.32     45.52 o
 -24   6   7       22.68       16.57     39.90 o
 -22   6   7       13.09       -6.44     26.24 o
 -20   6   7        0.02       -5.94     25.81 o
 -18   6   7        9.75      -16.18     20.70 o
 -16   6   7       70.13       72.37     15.95 o
 -14   6   7      364.19      327.18     14.97 o
 -12   6   7        1.01       -5.11      7.33 o
 -10   6   7     1398.83     1470.77     28.08 o
  -8   6   7      127.76      223.42     11.64 o
  -6   6   7     3816.76     3722.21     52.53 o
  -4   6   7      120.82      120.53      8.03 o
  -2   6   7     4149.37     4536.70     66.66 o
   0   6   7       43.39       32.40      7.01 o
   2   6   7     1314.25     1329.38     25.42 o
   4   6   7      997.23     1116.03     24.22 o
   6   6   7     2338.01     2499.69     38.18 o
   8   6   7        6.82       -4.18     13.28 o
  10   6   7       48.79       23.60     18.74 o
  12   6   7       98.75      122.82     23.86 o
  14   6   7        6.09        3.48     26.38 o
  16   6   7        0.78      -22.43     22.43 o
 -23   7   7        5.32      -35.90     35.90 o
 -21   7   7      102.79      113.88     28.87 o
 -19   7   7      108.26       20.28     23.79 o
 -17   7   7      278.28      257.53     21.84 o
 -15   7   7       51.62       50.54     12.76 o
 -13   7   7      894.67      877.45     21.03 o
 -11   7   7       61.62       52.75     11.37 o
  -9   7   7      274.88      258.56     14.10 o
  -7   7   7     1663.58     2005.35     36.52 o
  -5   7   7     8906.45     8538.55     95.30 o
  -3   7   7     1939.15     1723.21     27.90 o
  -1   7   7     8736.64     9973.80    108.20 o
   1   7   7      221.90      254.94     14.01 o
   3   7   7     5943.90     6153.48     87.80 o
   5   7   7      613.41      556.06     21.75 o
   7   7   7      234.53      239.54     16.13 o
   9   7   7     9462.49     9374.65    125.70 o
  11   7   7      128.11      143.85     22.16 o
  13   7   7      902.72      932.28     34.70 o
  15   7   7        0.07      -12.28     20.68 o
 -24   8   7      131.20      150.19     67.43 o
 -22   8   7      278.70      260.88     34.70 o
 -20   8   7      722.52      741.53     41.12 o
 -18   8   7      841.68      848.03     39.62 o
 -16   8   7     1223.59     1224.51     45.05 o
 -14   8   7     1109.12     1074.00     32.03 o
 -12   8   7     1211.77     1185.29     25.30 o
 -10   8   7      991.86      955.98     25.21 o
  -8   8   7      152.22      141.32     11.74 o
  -6   8   7     2959.43     3297.52     43.03 o
  -4   8   7     6814.48     7682.99     84.54 o
  -2   8   7     1415.82     1312.21     23.58 o
   0   8   7      123.78      100.45      9.65 o
   2   8   7        0.00       -5.97      8.73 o
   4   8   7      846.12      836.99     23.55 o
   6   8   7     1124.76     1143.83     25.89 o
   8   8   7     2941.01     2826.19     54.60 o
  10   8   7     1046.84      961.01     31.57 o
  12   8   7      677.41      768.73     31.57 o
  14   8   7      105.82       61.87     22.87 o
  16   8   7       17.96       19.17     36.28 o
 -23   9   7      391.59      516.12     48.72 o
 -21   9   7       82.07       85.44     31.94 o
 -19   9   7       11.02      -12.56     22.07 o
 -17   9   7      688.55      635.55     34.23 o
 -15   9   7     1596.14     1645.27     42.06 o
 -13   9   7     1319.72     1367.58     28.12 o
 -11   9   7      681.22      719.17     20.12 o
  -9   9   7      453.56      470.55     17.38 o
  -7   9   7     1323.42     1298.69     23.23 o
  -5   9   7      804.72      900.14     25.04 o
  -3   9   7      117.45      118.28     12.53 o
  -1   9   7      932.38      994.96     21.05 o
   1   9   7     1037.21      963.96     25.88 o
   3   9   7      837.46      960.13     23.95 o
   5   9   7      105.42      102.68     12.32 o
   7   9   7     1218.84     1205.45     34.57 o
   9   9   7       14.18        7.60     16.20 o
  11   9   7      193.38      196.42     22.74 o
  13   9   7       31.52       43.63     22.59 o
  15   9   7       90.10       68.40     26.45 o
 -22  10   7        6.45      -13.52     31.93 o
 -20  10   7       56.82       68.23     30.15 o
 -18  10   7      815.73      900.57     34.47 o
 -16  10   7     1513.61     1673.03     43.55 o
 -14  10   7     1529.13     1536.04     31.22 o
 -12  10   7       42.90       12.26     10.06 o
 -10  10   7     1574.76     1622.05     28.42 o
  -8  10   7      119.70      138.69     12.23 o
  -6  10   7      959.63     1175.92     30.97 o
  -4  10   7      444.98      357.89     16.08 o
  -2  10   7       33.54       30.39     11.79 o
   0  10   7       40.95        9.30     10.63 o
   2  10   7        5.38       26.43      9.33 o
   4  10   7      122.60      132.38     12.26 o
   6  10   7     5366.76     5452.23     69.18 o
   8  10   7      993.03      985.49     31.99 o
  10  10   7     1638.46     1780.35     49.61 o
  12  10   7        3.21       25.17     22.57 o
  14  10   7        5.19      -21.66     21.66 o
 -21  11   7      141.24      120.17     33.12 o
 -19  11   7        9.00       32.03     27.50 o
 -17  11   7      255.60      221.17     24.01 o
 -15  11   7        0.71      -14.10     14.10 o
 -13  11   7      531.70      483.50     17.17 o
 -11  11   7       13.14       -2.39      8.97 o
  -9  11   7      246.07      215.29     14.33 o
  -7  11   7       93.99       70.12     13.00 o
  -5  11   7     2308.32     2220.91     47.62 o
  -3  11   7       35.97       34.85     12.13 o
  -1  11   7     4024.30     3833.87     63.15 o
   1  11   7      111.04      126.19     21.50 o
   3  11   7      113.53      191.64     15.98 o
   5  11   7      229.65      254.42     14.84 o
   7  11   7       39.20       29.17     16.35 o
   9  11   7      947.01      960.12     39.79 o
  11  11   7       29.44        5.86     21.03 o
  13  11   7      361.52      399.23     34.52 o
 -20  12   7       12.23      -15.90     32.73 o
 -18  12   7       84.92       83.31     21.70 o
 -16  12   7      594.86      680.17     32.30 o
 -14  12   7       15.54       14.57     14.60 o
 -12  12   7      598.29      698.21     20.50 o
 -10  12   7      376.72      337.61     15.59 o
  -8  12   7      126.76      112.55     13.95 o
  -6  12   7      214.82      230.10     17.06 o
  -4  12   7      353.90      537.49     23.43 o
  -2  12   7      111.38       90.28     15.87 o
   0  12   7        7.98       35.00     11.39 o
   2  12   7      471.53      496.66     21.33 o
   4  12   7      120.86      153.13     16.23 o
   6  12   7       27.06       26.40     14.39 o
   8  12   7        5.14        1.60     18.07 o
  10  12   7      146.24      163.64     26.66 o
  12  12   7      567.91      669.76     39.07 o
 -21  13   7      215.03      299.42     35.50 o
 -19  13   7       20.62       26.18     27.28 o
 -17  13   7       42.30       52.86     20.03 o
 -15  13   7      886.13      877.38     31.03 o
 -13  13   7     1834.33     1806.72     38.66 o
 -11  13   7      858.96      889.07     26.25 o
  -9  13   7      310.83      273.47     25.36 o
  -7  13   7       13.25       51.85     12.68 o
  -5  13   7      885.40      871.01     33.91 o
  -3  13   7       15.39        2.50     11.78 o
  -1  13   7        5.54        6.43     12.46 o
   1  13   7        0.54      -20.37     20.37 o
   3  13   7      239.64      301.88     21.53 o
   5  13   7        1.17      -15.94     15.94 o
   7  13   7     1603.16     1671.17     66.00 o
   9  13   7        3.71        8.09     19.36 o
  11  13   7       95.99       78.26     24.40 o
  13  13   7      234.08      209.20     30.20 o
 -20  14   7       64.28       81.88     27.26 o
 -18  14   7       36.14       27.28     19.10 o
 -16  14   7       94.88       77.24     24.62 o
 -14  14   7      485.27      506.82     28.98 o
 -12  14   7       30.39        4.25     14.42 o
 -10  14   7      348.77      329.20     20.48 o
  -8  14   7       24.74       24.95     18.18 o
  -6  14   7       48.25       78.02     17.35 o
  -4  14   7     1429.92     1473.67     44.86 o
  -2  14   7      129.89      138.27     19.06 o
   0  14   7      445.64      453.68     29.12 o
   2  14   7      305.32      288.15     48.83 o
   4  14   7      423.09      395.67     25.03 o
   6  14   7      131.80      134.64     32.79 o
   8  14   7       48.81       30.31     21.86 o
  10  14   7      655.89      703.41     35.54 o
  12  14   7       38.87       23.86     23.55 o
 -19  15   7        0.46      -19.73     19.73 o
 -17  15   7        2.11       -4.23     19.81 o
 -15  15   7      573.58      648.58     34.06 o
 -13  15   7       99.32       64.19     19.39 o
 -11  15   7        8.15       16.10     14.32 o
  -9  15   7      257.76      264.58     29.17 o
  -7  15   7     3195.45     2989.94     65.44 o
  -5  15   7      132.75      167.88     19.74 o
  -3  15   7      477.98      465.10     26.42 o
  -1  15   7     1629.85     1573.58     48.95 o
   1  15   7      522.51      495.59     30.77 o
   3  15   7      276.83      258.01     28.71 o
   5  15   7      111.31      115.68     41.49 o
   7  15   7      606.32      586.24     37.34 o
   9  15   7      561.87      575.18     39.57 o
  11  15   7      248.53      308.51     26.68 o
 -18  16   7       71.68       36.39     30.36 o
 -16  16   7       64.85       46.28     23.61 o
 -14  16   7       40.43       13.90     19.02 o
 -12  16   7      699.80      730.55     56.30 o
 -10  16   7       50.04       -0.54     14.68 o
  -8  16   7        0.03       -5.56     15.54 o
  -6  16   7     1080.11      954.06     52.51 o
  -4  16   7       21.97       42.96     16.08 o
  -2  16   7      606.80      575.48     30.83 o
   0  16   7       12.66       -9.28     17.19 o
   2  16   7      717.73      762.78     58.48 o
   4  16   7      163.16      171.18     33.19 o
   6  16   7       97.17       77.07     22.31 o
   8  16   7      433.02      393.20     39.57 o
  10  16   7       21.00       32.27     24.33 o
 -17  17   7        0.12        9.03     24.55 o
 -15  17   7        2.61       11.54     20.14 o
 -13  17   7      476.95      463.45     30.36 o
 -11  17   7       52.49       30.80     18.25 o
  -9  17   7      278.76      238.76     22.94 o
  -7  17   7        6.27       -1.97     14.69 o
  -5  17   7       36.19        7.97     17.02 o
  -3  17   7        2.67      -14.00     15.70 o
  -1  17   7        7.64       -4.72     19.82 o
   1  17   7        0.35       -8.32     17.85 o
   3  17   7      137.94      139.43     24.78 o
   5  17   7      142.03      129.86     33.09 o
   7  17   7       98.18      126.54     33.23 o
   9  17   7      148.89      166.76     29.65 o
 -14  18   7      321.84      351.62     29.49 o
 -12  18   7        8.84      -11.11     18.17 o
 -10  18   7       35.44       17.61     18.01 o
  -8  18   7        1.32       -9.08     15.97 o
  -6  18   7        3.91        5.93     18.31 o
  -4  18   7      258.34      244.60     23.61 o
  -2  18   7       10.90       25.81     17.52 o
   0  18   7      110.64       80.75     25.37 o
   2  18   7      280.47      285.62     37.33 o
   4  18   7        0.38      -16.06     25.99 o
   6  18   7       28.15       21.60     22.29 o
 -13  19   7       73.28       77.49     22.95 o
 -11  19   7       87.91       81.57     25.27 o
  -9  19   7        5.14       16.76     20.36 o
  -7  19   7      273.16      262.30     25.21 o
  -5  19   7        0.20       -0.37     16.51 o
  -3  19   7       92.60      116.41     20.39 o
  -1  19   7        1.11       -1.90     17.86 o
   1  19   7       65.04       57.93     37.25 o
   3  19   7       15.77       40.62     27.33 o
   5  19   7       14.22        1.27     22.02 o
 -10  20   7        2.09        8.84     21.77 o
  -8  20   7        0.04      -25.39     25.39 o
  -6  20   7        0.13      -16.36     16.36 o
  -4  20   7       25.78       22.36     18.22 o
  -2  20   7        0.23      -17.22     17.22 o
   0  20   7        7.31      -18.09     18.09 o
   2  20   7       29.22       50.73     27.27 o
  -7  21   7        3.12       -6.57     18.32 o
  -5  21   7        9.24      -15.32     18.95 o
  -3  21   7       34.60       15.57     19.11 o
  -1  21   7       25.12        1.82     19.95 o
 -24   0   8      506.07      486.26     87.51 o
 -22   0   8        6.18      -41.38     41.38 o
 -20   0   8      508.69      622.05     81.91 o
 -18   0   8     1141.30     1141.32     68.71 o
 -16   0   8    10357.10     9859.58    235.26 o
 -14   0   8      286.52      338.03     35.56 o
 -12   0   8      298.80      487.65     36.27 o
 -10   0   8        0.71       11.25     14.88 o
  -8   0   8    34202.80    35237.81    697.38 o
  -6   0   8      607.00      407.51     20.28 o
  -4   0   8    50289.17    50167.23    823.82 o
  -2   0   8     4535.26     3868.48     73.65 o
   0   0   8     5900.13     6213.14    170.38 o
   2   0   8    17605.18    19565.01    285.97 o
   4   0   8      799.76      914.89     35.94 o
   6   0   8     7591.09     7851.29    151.88 o
   8   0   8    17935.38    18355.09    282.56 o
  10   0   8     1522.45     1592.83     56.66 o
  12   0   8      201.79      227.54     47.58 o
  14   0   8      211.81      181.01     48.19 o
  16   0   8      755.50      839.10     77.78 o
 -25   1   8        3.05        1.70     39.00 o
 -23   1   8       70.15       99.87     56.47 o
 -21   1   8      113.80       52.50     38.85 o
 -19   1   8      296.85      322.80     44.92 o
 -17   1   8      952.39      840.88     40.47 o
 -15   1   8     6167.89     6120.01    100.36 o
 -13   1   8     2101.84     2193.05     48.85 o
 -11   1   8     4869.22     4766.87     64.86 o
  -9   1   8    12325.13    12618.29    169.28 o
  -7   1   8     9801.06    10715.05    115.60 o
  -5   1   8     7812.09     8436.35     93.30 o
  -3   1   8      147.67      118.44      8.37 o
  -1   1   8     3867.63     3973.73     50.83 o
   1   1   8     2187.12     2333.27     39.84 o
   3   1   8        3.35       12.00      9.48 o
   5   1   8      987.37      875.11     25.51 o
   7   1   8      394.18      415.72     21.46 o
   9   1   8     3717.66     3635.78     60.60 o
  11   1   8     1170.69     1079.16     40.43 o
  13   1   8     2010.53     1973.44     72.07 o
  15   1   8        5.39       15.44     28.45 o
 -24   2   8       44.88       -6.48     40.38 o
 -22   2   8      114.48      153.75     42.29 o
 -20   2   8      101.33      125.69     31.96 o
 -18   2   8     7689.66     7854.00    143.59 o
 -16   2   8     2053.07     1913.30     49.93 o
 -14   2   8      903.26      913.86     46.39 o
 -12   2   8     2154.77     2041.45     34.02 o
 -10   2   8     8663.46     9147.12    117.40 o
  -8   2   8     3702.48     3476.16     54.93 o
  -6   2   8      990.35     1247.37     28.01 o
  -4   2   8     3387.85     3506.04     52.86 o
  -2   2   8     4714.56     4612.69     60.71 o
   0   2   8      806.33      820.59     22.15 o
   2   2   8     1677.99     1708.57     31.78 o
   4   2   8     6579.23     6309.56     74.01 o
   6   2   8      420.78      341.86     18.59 o
   8   2   8      390.67      435.16     22.28 o
  10   2   8     3636.85     3641.97     72.46 o
  12   2   8       76.34       55.25     24.13 o
  14   2   8       89.63      143.67     33.71 o
  16   2   8       42.12        3.66     32.13 o
 -25   3   8      215.15      169.83    118.12 o
 -23   3   8       15.38      -16.69     35.09 o
 -21   3   8      103.57      114.43     34.63 o
 -19   3   8      253.40      209.61     33.91 o
 -17   3   8     4299.09     4123.80    104.19 o
 -15   3   8     8855.73     8690.15    150.05 o
 -13   3   8      996.21     1008.36     31.61 o
 -11   3   8     2391.93     2061.43     57.70 o
  -9   3   8      163.84      138.58     12.99 o
  -7   3   8    15248.84    14486.54    162.89 o
  -5   3   8     8065.91     7694.56     87.13 o
  -3   3   8     9298.79     9217.77     95.65 o
  -1   3   8    14957.10    15817.22    165.34 o
   1   3   8      814.17     1045.68     22.42 o
   3   3   8     6120.45     6452.10     85.66 o
   5   3   8      324.11      378.82     29.12 o
   7   3   8     9491.43     9556.07    158.98 o
   9   3   8     3822.89     3695.83     71.61 o
  11   3   8     2330.12     2376.10     58.63 o
  13   3   8       23.70        1.65     31.01 o
  15   3   8      227.53      217.50     43.00 o
 -24   4   8      245.23      286.42     81.84 o
 -22   4   8      677.54      710.17     57.95 o
 -20   4   8      965.93      975.82     64.65 o
 -18   4   8       12.48      -24.59     24.59 o
 -16   4   8     1968.05     1916.13     40.14 o
 -14   4   8      300.08      296.75     18.50 o
 -12   4   8     1005.23      998.39     23.95 o
 -10   4   8     4216.79     4284.88     55.45 o
  -8   4   8      894.97      946.84     21.62 o
  -6   4   8     2164.27     2352.00     35.69 o
  -4   4   8     5880.04     5945.78     65.63 o
  -2   4   8     1959.03     1700.57     26.86 o
   0   4   8      167.28      251.55     11.04 o
   2   4   8     3476.78     3328.63     46.54 o
   4   4   8        2.93        3.29      9.95 o
   6   4   8       95.22      117.44     15.39 o
   8   4   8     1022.29      967.01     28.67 o
  10   4   8      637.32      626.00     30.99 o
  12   4   8      328.25      296.60     27.10 o
  14   4   8       44.21       -5.88     28.12 o
  16   4   8       84.33       56.79     32.75 o
 -25   5   8      104.09      168.10     46.95 o
 -23   5   8       48.61      -15.63     32.52 o
 -21   5   8        0.17      -27.86     27.86 o
 -19   5   8     3975.47     4202.09    101.96 o
 -17   5   8      418.91      470.15     35.67 o
 -15   5   8     1388.39     1424.04     54.39 o
 -13   5   8      159.05      151.77     12.11 o
 -11   5   8      701.41      712.08     20.46 o
  -9   5   8      425.56      519.94     16.42 o
  -7   5   8     1534.33     1419.01     25.00 o
  -5   5   8      161.17      126.52      9.96 o
  -3   5   8        7.77        9.05      6.91 o
  -1   5   8     4891.17     5274.98     57.14 o
   1   5   8        1.57       13.22      7.89 o
   3   5   8      776.99      794.87     21.43 o
   5   5   8      498.19      542.89     18.40 o
   7   5   8      848.01      900.32     22.65 o
   9   5   8      476.73      509.61     28.02 o
  11   5   8     1321.11     1321.25     42.68 o
  13   5   8      508.47      490.87     32.01 o
  15   5   8        0.64       -7.78     25.51 o
 -24   6   8       17.96      -35.50     35.50 o
 -22   6   8       16.80       41.70     30.83 o
 -20   6   8     1213.99     1214.54     49.08 o
 -18   6   8      170.84      156.02     26.30 o
 -16   6   8        4.43       31.30     19.76 o
 -14   6   8     1693.80     1622.56     31.10 o
 -12   6   8      387.13      468.09     19.92 o
 -10   6   8     2102.74     2152.61     35.42 o
  -8   6   8     2803.81     2609.36     38.29 o
  -6   6   8     5059.52     4701.59     56.32 o
  -4   6   8     3031.98     3016.58     49.61 o
  -2   6   8       14.22       15.51      6.63 o
   0   6   8     1239.18     1129.44     21.93 o
   2   6   8      497.01      599.01     18.20 o
   4   6   8     1030.12      961.71     24.12 o
   6   6   8     1056.83     1061.49     26.71 o
   8   6   8      934.09      921.23     32.65 o
  10   6   8       54.33       51.85     19.69 o
  12   6   8      314.64      281.45     26.67 o
  14   6   8      109.75       66.88     26.13 o
  16   6   8        0.59      -71.56     71.56 o
 -23   7   8      381.40      551.37     55.35 o
 -21   7   8      658.32      726.87     42.32 o
 -19   7   8        0.98       13.58     22.52 o
 -17   7   8     7791.11     8112.90    134.86 o
 -15   7   8     1190.43     1124.06     30.51 o
 -13   7   8     3799.36     3863.24     59.43 o
 -11   7   8     1654.98     1801.80     35.37 o
  -9   7   8      190.19      243.42     14.31 o
  -7   7   8     5674.67     5796.16     80.41 o
  -5   7   8      207.07      133.29     10.10 o
  -3   7   8     1727.51     1868.92     30.95 o
  -1   7   8     1526.91     1933.85     30.45 o
   1   7   8    12510.86    13268.84    166.84 o
   3   7   8      326.94      412.65     18.37 o
   5   7   8      979.63     1013.47     27.68 o
   7   7   8     7103.87     6991.79    106.64 o
   9   7   8     1824.81     1985.47     48.38 o
  11   7   8     2719.97     2849.09     61.58 o
  13   7   8       81.29      114.81     21.49 o
  15   7   8        4.43      -15.83     31.76 o
 -24   8   8       25.79      -79.96     90.96 o
 -22   8   8      140.44       92.06     29.12 o
 -20   8   8       72.75       69.93     26.72 o
 -18   8   8     1413.69     1490.56     57.67 o
 -16   8   8       13.42       15.08     16.70 o
 -14   8   8       94.39       87.29     12.67 o
 -12   8   8       66.60       82.74     13.53 o
 -10   8   8      300.54      288.41     20.06 o
  -8   8   8     2317.82     2384.05     42.87 o
  -6   8   8     1295.28     1185.57     23.83 o
  -4   8   8     3260.14     3663.59     47.44 o
  -2   8   8      587.66      612.94     20.51 o
   0   8   8     6000.39     6408.23     73.48 o
   2   8   8       24.52       33.20     10.38 o
   4   8   8      160.93      179.52     15.72 o
   6   8   8     2808.23     2914.51     46.81 o
   8   8   8       31.65       45.15     19.59 o
  10   8   8        5.42       11.17     17.54 o
  12   8   8       15.81       27.05     18.77 o
  14   8   8        0.85      -13.30     21.90 o
 -23   9   8       24.14       35.44     35.59 o
 -21   9   8       39.93       39.53     39.32 o
 -19   9   8      651.76      628.16     38.29 o
 -17   9   8      543.98      612.54     28.36 o
 -15   9   8     5524.52     5698.76     80.83 o
 -13   9   8      533.22      465.79     17.79 o
 -11   9   8      193.01      137.95     15.59 o
  -9   9   8     1390.76     1310.16     28.52 o
  -7   9   8      109.86       86.74      9.71 o
  -5   9   8      190.49      231.76     11.72 o
  -3   9   8     1131.62     1234.92     24.47 o
  -1   9   8      953.08      987.74     23.14 o
   1   9   8      583.51      628.54     19.36 o
   3   9   8     1094.77     1143.20     27.57 o
   5   9   8       50.41       54.30     13.39 o
   7   9   8        1.67       11.44     15.82 o
   9   9   8      410.40      393.80     25.37 o
  11   9   8       38.39       35.41     20.91 o
  13   9   8       11.45      -22.88     32.51 o
 -22  10   8        3.24       24.21     32.26 o
 -20  10   8      166.74      170.14     32.73 o
 -18  10   8     1404.80     1469.30     43.00 o
 -16  10   8     1761.26     1779.47     45.01 o
 -14  10   8        0.02      -10.71     10.71 o
 -12  10   8      424.84      402.40     17.83 o
 -10  10   8       42.58       42.87     11.58 o
  -8  10   8     1278.92     1165.25     24.75 o
  -6  10   8      263.00      279.51     16.68 o
  -4  10   8     1224.72     1260.80     31.35 o
  -2  10   8      246.93      278.21     19.24 o
   0  10   8     1182.33     1270.94     26.33 o
   2  10   8       34.50       41.39     10.79 o
   4  10   8     1399.55     1396.78     38.00 o
   6  10   8        0.10       -6.60     14.39 o
   8  10   8     1650.73     1792.47     48.64 o
  10  10   8      548.89      572.09     35.04 o
  12  10   8      291.84      307.50     32.29 o
  14  10   8       14.35       10.54     26.15 o
 -21  11   8       33.45       90.55     31.82 o
 -19  11   8      325.08      276.24     32.93 o
 -17  11   8        3.59        5.24     18.16 o
 -15  11   8      721.50      766.69     27.08 o
 -13  11   8      122.14      136.26     13.70 o
 -11  11   8       35.31       30.67     10.73 o
  -9  11   8      286.11      303.66     17.79 o
  -7  11   8      199.88      260.43     16.68 o
  -5  11   8      459.09      421.48     18.29 o
  -3  11   8       72.42       78.65     14.52 o
  -1  11   8       97.31       70.85     16.75 o
   1  11   8      884.07      953.56     33.26 o
   3  11   8       13.87       -0.04     10.30 o
   5  11   8      226.80      248.10     18.48 o
   7  11   8     1077.19     1115.69     41.08 o
   9  11   8      246.25      300.63     28.10 o
  11  11   8      158.79      157.54     27.42 o
  13  11   8      589.31      664.96     42.01 o
 -22  12   8      214.58      225.86     38.49 o
 -20  12   8        0.29      -11.79     26.47 o
 -18  12   8      192.02      155.91     23.84 o
 -16  12   8      279.05      259.75     22.41 o
 -14  12   8       94.93       92.22     16.20 o
 -12  12   8      107.38      100.07     11.84 o
 -10  12   8      256.18      310.44     19.08 o
  -8  12   8      813.89      838.90     29.11 o
  -6  12   8      700.25      711.95     28.33 o
  -4  12   8      236.54      248.96     29.87 o
  -2  12   8      820.57      866.48     56.56 o
   0  12   8       27.45       44.23     14.46 o
   2  12   8       64.93       57.08     16.01 o
   4  12   8       65.67       69.69     16.77 o
   6  12   8       81.26      100.20     19.86 o
   8  12   8       81.73       29.93     19.59 o
  10  12   8        2.98      -19.57     19.57 o
  12  12   8      165.49      161.88     28.73 o
 -21  13   8        0.44        0.92     29.75 o
 -19  13   8      126.89      104.68     31.67 o
 -17  13   8      746.89      802.30     42.73 o
 -15  13   8      164.64      149.82     20.85 o
 -13  13   8      314.27      309.87     19.31 o
 -11  13   8       68.30       48.99     14.91 o
  -9  13   8     1221.86     1316.91     52.45 o
  -7  13   8       83.78       65.73     17.13 o
  -5  13   8       26.52        3.04     12.71 o
  -3  13   8       91.37      108.00     16.09 o
  -1  13   8      682.65      625.99     32.23 o
   1  13   8      190.96      228.18     24.86 o
   3  13   8        4.77        8.30     17.09 o
   5  13   8      132.00      122.49     19.16 o
   7  13   8        9.09       23.52     18.36 o
   9  13   8       30.17       44.95     21.46 o
  11  13   8       15.77       29.90     22.46 o
 -20  14   8        1.03       -4.75     24.32 o
 -18  14   8      110.60       96.49     20.66 o
 -16  14   8        7.63       17.88     22.36 o
 -14  14   8      407.18      455.96     24.79 o
 -12  14   8      153.78      152.41     20.93 o
 -10  14   8      447.33      387.59     24.70 o
  -8  14   8     1131.40      954.06     44.72 o
  -6  14   8      639.57      626.63     32.90 o
  -4  14   8     2025.19     2019.80     56.15 o
  -2  14   8        4.38        8.98     16.64 o
   0  14   8      164.20      177.24     28.54 o
   2  14   8      631.65      680.50     37.36 o
   4  14   8      203.20      193.23     29.73 o
   6  14   8       32.40        4.88     20.32 o
   8  14   8      582.56      700.89     33.92 o
  10  14   8      901.17      939.06     42.59 o
 -19  15   8      143.34      189.14     32.20 o
 -17  15   8       54.35       73.44     21.98 o
 -15  15   8        4.18      -11.75     16.77 o
 -13  15   8      152.50      146.18     25.62 o
 -11  15   8      419.59      429.82     26.85 o
  -9  15   8      516.62      630.05     62.34 o
  -7  15   8       40.94        8.96     17.60 o
  -5  15   8        0.36       -1.52     16.78 o
  -3  15   8      128.08      103.30     20.52 o
  -1  15   8      115.12      110.81     20.72 o
   1  15   8     1304.41     1054.80     67.25 o
   3  15   8      665.95      608.58     38.72 o
   5  15   8      502.99      450.86     50.92 o
   7  15   8       22.85       39.65     22.77 o
   9  15   8      180.76      148.10     28.66 o
 -18  16   8        3.69        5.52     20.23 o
 -16  16   8       22.52       13.05     21.36 o
 -14  16   8       43.77       46.24     20.47 o
 -12  16   8      106.41      101.89     24.50 o
 -10  16   8      280.20      233.60     23.55 o
  -8  16   8        0.00       -5.69     17.32 o
  -6  16   8       25.74        1.42     19.17 o
  -4  16   8      100.29       83.52     19.49 o
  -2  16   8      160.02      203.04     23.14 o
   0  16   8      101.56       67.72     21.64 o
   2  16   8        2.70      -20.71     21.54 o
   4  16   8       92.67       98.92     40.52 o
   6  16   8      379.78      461.51     41.63 o
   8  16   8       40.22       89.27     26.45 o
 -17  17   8      183.84      254.28     44.49 o
 -15  17   8        2.19      -17.54     19.30 o
 -13  17   8       79.52       47.25     23.94 o
 -11  17   8        4.54       14.84     20.97 o
  -9  17   8      236.56      183.15     23.68 o
  -7  17   8      275.51      228.09     24.21 o
  -5  17   8       61.11       40.82     18.85 o
  -3  17   8       70.69       25.81     17.84 o
  -1  17   8        9.58       -0.77     19.69 o
   1  17   8       70.26       65.09     39.83 o
   3  17   8        6.32       21.89     25.96 o
   5  17   8        7.05       12.98     28.17 o
   7  17   8       79.28      112.94     32.98 o
 -14  18   8       29.27       42.82     49.65 o
 -12  18   8        0.57       -0.46     23.10 o
 -10  18   8       47.88       24.08     25.60 o
  -8  18   8      200.65      145.46     22.93 o
  -6  18   8      141.72      123.99     21.87 o
  -4  18   8      246.17      271.96     25.63 o
  -2  18   8       98.57       82.35     20.44 o
   0  18   8        5.71        4.01     19.49 o
   2  18   8        1.49       15.15     25.86 o
   4  18   8       15.85       -1.97     28.25 o
   6  18   8        3.21       -1.00     22.89 o
 -13  19   8       32.16       38.60     26.64 o
 -11  19   8        3.10        5.78     22.29 o
  -9  19   8       85.34      128.12     28.94 o
  -7  19   8       17.11      -11.70     17.88 o
  -5  19   8      280.18      236.94     25.65 o
  -3  19   8      531.31      556.61     33.30 o
  -1  19   8       28.89       14.73     19.79 o
   1  19   8       46.87       78.77     29.81 o
   3  19   8        0.66      -25.21     25.21 o
 -10  20   8       42.41        0.79     27.37 o
  -8  20   8        6.98        2.33     22.29 o
  -6  20   8       76.05       45.97     20.40 o
  -4  20   8        3.56       19.79     19.39 o
  -2  20   8       77.47      122.20     23.61 o
   0  20   8       40.98       72.91     27.81 o
   2  20   8       29.60      -33.40     35.78 o
  -5  21   8        1.30      -13.92     42.25 o
  -3  21   8        4.45       32.53     23.67 o
 -25   1   9      410.48      463.73     61.57 o
 -23   1   9      444.86      421.63     61.21 o
 -21   1   9        4.90       64.56     38.99 o
 -19   1   9     5247.46     5477.46    113.53 o
 -17   1   9     6274.88     5569.43    110.41 o
 -15   1   9      419.09      508.02     30.30 o
 -13   1   9      106.94      143.21     20.14 o
 -11   1   9      734.82      605.89     24.50 o
  -9   1   9     1863.32     1950.30     59.89 o
  -7   1   9    27224.23    27594.30    322.63 o
  -5   1   9     4960.52     5147.21     78.38 o
  -3   1   9       48.75       53.33      8.22 o
  -1   1   9     5515.54     5635.63     73.49 o
   1   1   9     2637.49     3467.56     93.84 o
   3   1   9       35.26       82.80     13.04 o
   5   1   9     1876.76     1838.64     37.95 o
   7   1   9      108.62       84.61     17.59 o
   9   1   9     1437.75     1364.58     47.35 o
  11   1   9       91.61       83.31     29.58 o
  13   1   9      757.18      692.55     48.80 o
  15   1   9       20.39       -5.39     31.62 o
 -26   2   9       26.80       78.58     49.68 o
 -24   2   9       27.64      -13.76     66.82 o
 -22   2   9        6.53      -18.03     41.60 o
 -20   2   9      562.21      655.90     47.97 o
 -18   2   9      547.19      463.89     34.16 o
 -16   2   9      936.90     1065.66     46.29 o
 -14   2   9       68.65       47.87     15.57 o
 -12   2   9      273.60      232.80     17.03 o
 -10   2   9      198.85       92.00     13.00 o
  -8   2   9       62.86       15.17      9.60 o
  -6   2   9     5798.37     6050.41     83.24 o
  -4   2   9     1559.02     1677.52     33.09 o
  -2   2   9        5.22       -3.61      8.29 o
   0   2   9      873.15     1112.10     26.38 o
   2   2   9      803.84      757.76     26.01 o
   4   2   9       82.42      154.97     13.77 o
   6   2   9      484.72      503.32     22.38 o
   8   2   9      288.19      335.65     21.62 o
  10   2   9       14.99       -9.16     20.05 o
  12   2   9      900.65      907.54     60.73 o
  14   2   9       74.24       84.50     33.17 o
 -25   3   9        1.92       39.05     61.64 o
 -23   3   9      102.18      117.06     51.51 o
 -21   3   9        0.38       20.82     29.11 o
 -19   3   9     2018.41     2016.84     78.09 o
 -17   3   9        0.10        8.21     17.67 o
 -15   3   9      370.71      400.46     24.23 o
 -13   3   9      226.49      234.93     13.52 o
 -11   3   9       61.69       67.64     10.27 o
  -9   3   9      854.73      912.46     39.38 o
  -7   3   9     5042.47     4794.74    141.96 o
  -5   3   9     1749.16     1830.51     29.79 o
  -3   3   9       10.55        9.54      7.64 o
  -1   3   9     2779.24     3185.03     47.93 o
   1   3   9     1468.27     1305.00     29.89 o
   3   3   9      234.90      310.21     17.47 o
   5   3   9      101.74      140.54     15.99 o
   7   3   9     1123.55     1132.12     34.88 o
   9   3   9      997.82      975.41     37.84 o
  11   3   9      331.74      356.04     29.89 o
  13   3   9       17.08        4.14     27.55 o
  15   3   9       55.63       19.81     33.31 o
 -24   4   9        9.41       -1.45     36.42 o
 -22   4   9      328.68      362.26     46.82 o
 -20   4   9        2.52      -32.98     32.98 o
 -18   4   9     3344.12     3273.60     84.97 o
 -16   4   9     2482.46     2445.77     55.94 o
 -14   4   9     1972.49     1915.22     34.43 o
 -12   4   9      456.27      522.49     21.41 o
 -10   4   9     1728.08     2112.53     34.79 o
  -8   4   9      120.43      125.98     10.74 o
  -6   4   9     2658.04     3009.62     42.93 o
  -4   4   9     1294.16     1366.34     24.16 o
  -2   4   9    11206.77    11674.90    126.82 o
   0   4   9      224.15      308.72     12.82 o
   2   4   9      352.67      356.28     16.45 o
   4   4   9       12.51        3.84     10.06 o
   6   4   9     3953.41     4315.17     60.04 o
   8   4   9     1027.66     1122.74     36.84 o
  10   4   9       64.02       60.04     21.19 o
  12   4   9       25.63      -10.13     21.56 o
  14   4   9      213.90      248.89     47.74 o
 -25   5   9       56.10       80.74     57.58 o
 -23   5   9        7.90       23.15     35.82 o
 -21   5   9     1303.38     1216.92     58.51 o
 -19   5   9        5.92       34.37     27.40 o
 -17   5   9     3750.74     3525.50     85.75 o
 -15   5   9        8.98       14.47     11.11 o
 -13   5   9     1640.10     1513.51     31.03 o
 -11   5   9     1268.04     1382.52     28.87 o
  -9   5   9      146.83      153.96     11.75 o
  -7   5   9     5595.30     5539.75     68.46 o
  -5   5   9     2123.20     2126.53     31.51 o
  -3   5   9      521.74      550.23     15.96 o
  -1   5   9     1245.34     1318.65     24.78 o
   1   5   9      345.47      356.97     14.12 o
   3   5   9     1429.43     1526.53     30.45 o
   5   5   9      927.44      945.17     25.07 o
   7   5   9     3721.31     3690.00     65.64 o
   9   5   9       10.86       22.59     19.41 o
  11   5   9      313.87      262.39     29.78 o
  13   5   9      322.07      308.68     35.69 o
  15   5   9      269.51      317.69     41.21 o
 -24   6   9      214.41      325.55     81.41 o
 -22   6   9      198.27      167.57     44.74 o
 -20   6   9       63.11       55.44     32.22 o
 -18   6   9     1490.31     1561.18     58.33 o
 -16   6   9        8.95       32.85     19.86 o
 -14   6   9     2335.17     2328.36     38.27 o
 -12   6   9      704.14      678.37     20.82 o
 -10   6   9      704.13      882.91     24.72 o
  -8   6   9     1688.99     1741.44     29.75 o
  -6   6   9     8240.87     8081.71     96.03 o
  -4   6   9     1730.34     1961.66     32.40 o
  -2   6   9      442.59      451.98     15.06 o
   0   6   9     1131.14     1274.71     23.95 o
   2   6   9      462.77      462.85     16.85 o
   4   6   9     2213.92     2389.91     44.88 o
   6   6   9      415.44      396.44     24.68 o
   8   6   9     4639.37     4726.28     84.88 o
  10   6   9        2.39       20.15     19.53 o
  12   6   9      213.85      175.31     28.65 o
  14   6   9      290.90      218.76     35.42 o
 -23   7   9       24.20       -1.22     31.92 o
 -21   7   9      339.43      362.49     52.02 o
 -19   7   9      777.47      793.79     46.25 o
 -17   7   9     5481.74     5241.91    113.88 o
 -15   7   9      232.03      271.20     17.29 o
 -13   7   9      169.11      204.76     16.36 o
 -11   7   9     1264.74     1313.62     37.34 o
  -9   7   9     2317.59     2222.27     39.02 o
  -7   7   9      574.99      468.86     17.78 o
  -5   7   9      226.52      314.45     12.97 o
  -3   7   9     1122.62     1225.75     24.31 o
  -1   7   9     3322.53     3339.04     51.84 o
   1   7   9      244.21      223.82     20.08 o
   3   7   9      380.06      319.75     17.88 o
   5   7   9     1667.80     1671.41     36.96 o
   7   7   9        0.33      -18.24     18.24 o
   9   7   9      664.50      699.81     34.14 o
  11   7   9       54.69       19.73     20.09 o
  13   7   9       56.34       48.95     32.26 o
 -24   8   9        0.00      -24.00    105.83 o
 -22   8   9       67.03       10.87     31.34 o
 -20   8   9     1222.82     1239.40     56.47 o
 -18   8   9      253.92      276.64     41.63 o
 -16   8   9     7163.03     7085.59    115.45 o
 -14   8   9       39.35       41.26     14.47 o
 -12   8   9      119.61      111.64     14.43 o
 -10   8   9     1272.97     1181.78     28.87 o
  -8   8   9      773.75      972.50     29.56 o
  -6   8   9      118.90      155.56     12.15 o
  -4   8   9      629.07      592.16     19.52 o
  -2   8   9     5024.23     5050.62     68.41 o
   0   8   9      399.15      410.62     20.28 o
   2   8   9     4662.30     4648.16     68.79 o
   4   8   9      863.08      911.58     28.64 o
   6   8   9     3953.70     3935.98     72.00 o
   8   8   9       88.55       90.04     26.12 o
  10   8   9      203.39      212.61     23.28 o
  12   8   9       92.36       87.27     23.97 o
  14   8   9        1.90      -27.70     28.52 o
 -23   9   9      176.40      210.62     58.97 o
 -21   9   9        1.78        6.49     29.18 o
 -19   9   9      608.80      611.75     42.24 o
 -17   9   9        1.44       34.88     24.49 o
 -15   9   9     1345.17     1385.03     42.97 o
 -13   9   9      815.97      717.67     24.58 o
 -11   9   9      631.02      687.82     24.70 o
  -9   9   9      686.66      673.27     22.40 o
  -7   9   9      193.66      240.75     13.33 o
  -5   9   9     2739.66     2797.61     42.10 o
  -3   9   9      190.18      231.52     13.51 o
  -1   9   9       73.11       62.15     12.24 o
   1   9   9       11.05        9.96     10.23 o
   3   9   9      163.85      160.36     14.93 o
   5   9   9     3308.77     3309.24     64.32 o
   7   9   9     6992.78     7167.72    103.33 o
   9   9   9      661.77      610.73     32.60 o
  11   9   9      435.44      365.59     33.68 o
  13   9   9       98.83       83.84     29.02 o
 -22  10   9       83.87       59.16     39.75 o
 -20  10   9       46.76      -28.00     32.34 o
 -18  10   9      273.42      245.23     31.44 o
 -16  10   9     1250.20     1278.63     42.50 o
 -14  10   9     1605.69     1602.53     40.17 o
 -12  10   9        1.27       -1.78     12.13 o
 -10  10   9     1163.03     1203.22     30.30 o
  -8  10   9      418.06      373.46     14.93 o
  -6  10   9      748.02      805.52     19.97 o
  -4  10   9       42.87       27.15      9.02 o
  -2  10   9        0.02        2.29     10.04 o
   0  10   9       97.97      113.36     12.61 o
   2  10   9        0.20        8.90     10.90 o
   4  10   9     1081.56     1137.79     30.58 o
   6  10   9      441.01      441.08     26.61 o
   8  10   9      187.20      187.14     23.19 o
  10  10   9        1.66       -5.42     20.64 o
  12  10   9       68.97       90.85     27.16 o
 -23  11   9       82.02      115.96    110.36 o
 -21  11   9       84.24      142.33     40.87 o
 -19  11   9      247.24      238.69     39.54 o
 -17  11   9      544.99      581.87     44.24 o
 -15  11   9       18.58       50.60     18.55 o
 -13  11   9      349.54      377.70     27.16 o
 -11  11   9        6.29       -7.34     11.08 o
  -9  11   9      120.75      112.96     14.35 o
  -7  11   9      796.19      950.32     29.84 o
  -5  11   9       23.35       22.82     12.42 o
  -3  11   9     1135.24     1119.91     36.30 o
  -1  11   9      157.42      146.08     13.75 o
   1  11   9      370.12      329.47     15.62 o
   3  11   9      400.31      359.92     19.91 o
   5  11   9     1650.14     1728.18     51.38 o
   7  11   9       95.19      118.39     23.29 o
   9  11   9      154.25      162.99     32.98 o
  11  11   9        1.65      -10.28     22.65 o
 -22  12   9       21.22       19.82     39.52 o
 -20  12   9      240.40      261.58     41.51 o
 -18  12   9      172.48      231.40     35.97 o
 -16  12   9      105.10      126.86     30.12 o
 -14  12   9       96.76       67.36     20.33 o
 -12  12   9        0.02        6.34     11.86 o
 -10  12   9      558.72      565.61     23.09 o
  -8  12   9       10.51       -4.63     11.66 o
  -6  12   9      455.94      498.75     25.35 o
  -4  12   9       20.06        2.76     13.35 o
  -2  12   9        2.25      -11.82     11.82 o
   0  12   9       34.37       12.85     15.71 o
   2  12   9     1004.64      965.32     33.14 o
   4  12   9        0.00       -1.74     15.52 o
   6  12   9      133.17       83.09     20.96 o
   8  12   9      357.26      436.06     31.52 o
  10  12   9      163.32      157.92     27.35 o
  12  12   9       13.25      -24.50     24.50 o
 -21  13   9        9.54       10.65     36.33 o
 -19  13   9        2.48      -10.23     29.72 o
 -17  13   9      167.81      153.52     26.17 o
 -15  13   9      293.60      363.47     26.67 o
 -13  13   9      221.46      276.23     31.70 o
 -11  13   9      178.12      174.59     19.27 o
  -9  13   9       54.34       64.40     15.33 o
  -7  13   9      298.29      244.19     23.46 o
  -5  13   9      236.57      268.71     24.31 o
  -3  13   9      881.63      829.92     38.06 o
  -1  13   9        3.62       17.40     28.69 o
   1  13   9        2.53       -8.55     17.98 o
   3  13   9      300.03      322.23     33.32 o
   5  13   9      648.77      699.82     38.58 o
   7  13   9      416.36      415.13     33.11 o
   9  13   9       16.63       11.71     21.56 o
  11  13   9        4.45       -6.71     22.86 o
 -20  14   9      215.15      211.77     38.09 o
 -18  14   9      402.59      483.55     38.78 o
 -16  14   9      147.85      165.27     34.28 o
 -14  14   9       10.08       56.32     26.89 o
 -12  14   9      104.16       99.23     27.53 o
 -10  14   9        4.71        6.02     18.09 o
  -8  14   9     1090.08      992.13     41.72 o
  -6  14   9      184.24      153.12     28.78 o
  -4  14   9      210.41      290.49     25.90 o
  -2  14   9      153.19      117.50     21.93 o
   0  14   9      758.18      590.26     64.70 o
   2  14   9       69.63       54.74     28.04 o
   4  14   9       16.91      -19.50     21.05 o
   6  14   9       52.87       49.42     23.02 o
   8  14   9      148.74      166.25     25.53 o
  10  14   9       21.02       40.58     23.64 o
 -19  15   9       80.71       79.90     35.05 o
 -17  15   9      217.73      266.21     27.17 o
 -15  15   9       61.32       28.05     20.33 o
 -13  15   9       68.52       62.65     26.74 o
 -11  15   9      668.87      542.85     32.46 o
  -9  15   9       12.33        7.42     18.83 o
  -7  15   9        8.99       -5.03     18.51 o
  -5  15   9     3177.38     2954.44     75.13 o
  -3  15   9        1.75       17.98     29.03 o
  -1  15   9     1280.01     1198.06     48.82 o
   1  15   9       15.74      -18.20     18.20 o
   3  15   9      279.76      347.37     50.01 o
   5  15   9        1.25       -8.98     24.31 o
   7  15   9     1067.53     1086.12     50.61 o
   9  15   9      139.21      162.14     30.36 o
 -18  16   9      446.62      513.96     48.90 o
 -16  16   9       22.96       27.65     28.66 o
 -14  16   9       59.57       62.89     27.28 o
 -12  16   9      170.79      122.54     28.63 o
 -10  16   9        0.14      -10.17     18.17 o
  -8  16   9       23.71       -9.89     18.25 o
  -6  16   9      342.86      281.90     39.11 o
  -4  16   9      636.32      705.39     44.43 o
  -2  16   9     1406.70     1345.76     79.03 o
   0  16   9        1.20      -14.26     23.68 o
   2  16   9       95.45       93.39     37.50 o
   4  16   9       59.82       78.61     32.21 o
   6  16   9      242.65      231.63     29.90 o
   8  16   9        8.15      -22.58     22.58 o
 -17  17   9       58.64       30.39     33.78 o
 -15  17   9      259.85      195.30     35.30 o
 -13  17   9        6.67       -3.94     50.31 o
 -11  17   9       26.40       35.57     51.08 o
  -9  17   9      126.12      149.44     23.93 o
  -7  17   9      140.78       94.13     21.62 o
  -5  17   9       27.08       15.39     18.01 o
  -3  17   9       30.04        4.35     20.62 o
  -1  17   9      151.45      157.21     34.58 o
   1  17   9       56.30       -3.25     25.82 o
   3  17   9        3.03       15.63     28.75 o
   5  17   9       71.20      135.47     28.05 o
 -14  18   9       46.09       46.10     28.34 o
 -12  18   9        0.06      -24.83     24.83 o
 -10  18   9      288.06      190.49     75.44 o
  -8  18   9       45.97       70.24     21.79 o
  -6  18   9      132.89       80.46     21.55 o
  -4  18   9      168.87      153.23     24.03 o
  -2  18   9       13.80      -18.44     18.95 o
   0  18   9        1.15       19.83     46.77 o
   2  18   9       24.95       11.58     26.51 o
   4  18   9        6.25       15.59     43.54 o
 -13  19   9        6.14      -20.27     27.29 o
 -11  19   9       31.88       38.22     31.25 o
  -9  19   9       79.37       43.37     26.40 o
  -7  19   9      221.24      307.14     34.49 o
  -5  19   9      172.15      153.64     44.44 o
  -3  19   9       17.35        5.59     23.99 o
  -1  19   9       89.11      110.84     30.72 o
   1  19   9       87.32       74.34     31.74 o
   3  19   9       17.22      -26.94     26.94 o
 -10  20   9        0.08       13.38     27.21 o
  -8  20   9       23.65       18.54     33.62 o
  -6  20   9        3.81       16.98     25.90 o
  -4  20   9        0.20      -22.84     22.84 o
  -2  20   9        2.72       -2.25     25.45 o
   0  20   9       11.42       39.59     30.82 o
 -26   0  10      634.19      816.47    107.77 o
 -24   0  10        0.41      -26.73     57.77 o
 -22   0  10      601.87      649.64     88.37 o
 -20   0  10     2608.83     2522.70    146.57 o
 -18   0  10     1831.66     2030.22     87.94 o
 -16   0  10     2246.80     2512.97    184.50 o
 -14   0  10      670.41      928.49    141.83 o
 -12   0  10      679.99      418.79     37.33 o
 -10   0  10    11030.43    12483.18    271.40 o
  -8   0  10    30276.56    32904.70    472.57 o
  -6   0  10     6706.65     7265.22    195.15 o
  -4   0  10    98538.28   102058.85   2723.37 o
  -2   0  10     3225.21     3450.62    132.77 o
   0   0  10      513.15      556.31     39.65 o
   2   0  10     3579.35     3570.50     87.02 o
   4   0  10      926.03      874.35     37.80 o
   6   0  10      404.53      484.71     34.26 o
   8   0  10      687.74      696.13     40.60 o
  10   0  10     1645.92     1582.40     90.31 o
  12   0  10      531.03      572.03     65.52 o
  14   0  10      439.02      364.10     61.82 o
 -25   1  10       48.02       11.34     64.66 o
 -23   1  10       17.75      -16.50     37.57 o
 -21   1  10       29.68       41.80     38.10 o
 -19   1  10      438.74      395.56     33.74 o
 -17   1  10     6052.97     5763.00    131.41 o
 -15   1  10     2705.40     2893.08     68.79 o
 -13   1  10     3180.13     3240.25     57.59 o
 -11   1  10     5818.15     5677.57    103.18 o
  -9   1  10      279.46      362.68     18.43 o
  -7   1  10    34395.04    35323.86    409.89 o
  -5   1  10    21342.94    22147.88    284.73 o
  -3   1  10     8288.53     8892.32    116.24 o
  -1   1  10     2236.05     2276.23     42.68 o
   1   1  10     6688.33     6995.37    121.19 o
   3   1  10     2407.87     2455.91     46.37 o
   5   1  10       36.29       23.29     14.64 o
   7   1  10      536.07      542.74     25.81 o
   9   1  10     2266.88     2225.94     57.74 o
  11   1  10        8.83       26.39     27.92 o
  13   1  10      445.50      498.95     46.27 o
 -26   2  10       83.52       99.10     49.78 o
 -24   2  10      722.74      743.35     69.31 o
 -22   2  10       67.16       83.85     38.89 o
 -20   2  10       19.52       63.41     31.34 o
 -18   2  10     5242.98     4797.75    101.28 o
 -16   2  10     1613.81     1470.75     49.11 o
 -14   2  10     1944.28     2053.76     48.64 o
 -12   2  10     5767.13     5720.77     76.45 o
 -10   2  10       32.72       33.03     12.04 o
  -8   2  10     2099.38     2416.66     44.15 o
  -6   2  10     2372.54     2266.42     50.55 o
  -4   2  10    10657.37    11195.02    131.01 o
  -2   2  10      177.96      243.33     16.19 o
   0   2  10    20981.07    22921.14    274.85 o
   2   2  10     3018.94     3109.59     60.65 o
   4   2  10       43.95       44.27     14.08 o
   6   2  10      126.77       75.89     16.32 o
   8   2  10     1668.32     1674.91     48.79 o
  10   2  10     1387.92     1298.91     53.42 o
  12   2  10       48.26       52.06     28.97 o
  14   2  10      309.89      332.54     43.80 o
 -25   3  10      457.08      542.82    102.03 o
 -23   3  10       76.14      109.42     42.34 o
 -21   3  10      369.52      382.31     42.19 o
 -19   3  10       31.44       57.71     28.11 o
 -17   3  10     5965.65     6164.32    125.69 o
 -15   3  10        0.33      -12.40     12.40 o
 -13   3  10      338.68      445.73     19.79 o
 -11   3  10      319.27      393.83     18.38 o
  -9   3  10        0.44       37.23     11.00 o
  -7   3  10       47.52       72.56     10.62 o
  -5   3  10     1831.40     1666.37     38.49 o
  -3   3  10     1483.28     1409.44     29.83 o
  -1   3  10       10.09       23.63      8.86 o
   1   3  10      305.86      305.00     15.68 o
   3   3  10      326.64      294.06     18.49 o
   5   3  10      133.69       73.45     16.61 o
   7   3  10       55.47       39.94     18.86 o
   9   3  10      179.94      184.83     25.20 o
  11   3  10       57.23       67.73     29.46 o
  13   3  10        7.58      -33.05     37.42 o
 -24   4  10       22.19       22.96     54.03 o
 -22   4  10      283.74      268.91     39.30 o
 -20   4  10     1901.78     1846.45     67.56 o
 -18   4  10     3858.33     3871.22     93.90 o
 -16   4  10      519.16      591.66     63.65 o
 -14   4  10      834.17      755.37     31.71 o
 -12   4  10      174.36      126.07     13.61 o
 -10   4  10     2707.22     3186.92     58.76 o
  -8   4  10      434.07      308.51     29.56 o
  -6   4  10      269.89      268.82     12.75 o
  -4   4  10        0.02       -1.56      7.57 o
  -2   4  10      297.36      285.68     15.54 o
   0   4  10      334.63      468.73     23.98 o
   2   4  10      206.66      215.45     14.23 o
   4   4  10        3.62       -1.71     12.26 o
   6   4  10      306.47      299.34     24.96 o
   8   4  10     1050.18     1104.25     37.70 o
  10   4  10       92.69      103.57     23.22 o
  12   4  10       47.49       85.83     29.25 o
  14   4  10        8.38      -28.37     28.37 o
 -25   5  10        4.96      -24.58     38.00 o
 -23   5  10        0.93      -32.13     32.13 o
 -21   5  10      180.50      174.29     35.24 o
 -19   5  10      834.72      833.84     54.67 o
 -17   5  10        4.77       30.06     23.07 o
 -15   5  10       61.57       62.98     12.85 o
 -13   5  10     2841.65     3034.50     47.09 o
 -11   5  10     1439.05     1557.36     31.23 o
  -9   5  10     3228.06     3293.76     47.55 o
  -7   5  10      587.94      733.06     21.28 o
  -5   5  10     3398.67     3488.39     45.34 o
  -3   5  10     1694.78     1815.47     30.25 o
  -1   5  10     1812.92     1983.25     32.66 o
   1   5  10     6739.14     6908.13     75.96 o
   3   5  10      361.41      366.70     17.51 o
   5   5  10     1080.02     1143.01     34.67 o
   7   5  10      933.08      923.49     36.76 o
   9   5  10     2178.15     2046.44     52.51 o
  11   5  10      196.94      163.26     25.27 o
  13   5  10        0.50      -26.30     26.30 o
 -24   6  10      159.22      209.70     46.23 o
 -22   6  10      357.03      345.28     40.42 o
 -20   6  10      614.75      573.47     42.73 o
 -18   6  10      586.52      658.78     41.57 o
 -16   6  10       13.49       32.65     16.33 o
 -14   6  10      163.37      161.30     15.26 o
 -12   6  10      866.10      837.10     32.51 o
 -10   6  10     2967.28     3030.64     45.60 o
  -8   6  10     1397.21     1534.08     33.59 o
  -6   6  10      394.08      415.90     16.67 o
  -4   6  10     1123.53     1112.46     31.78 o
  -2   6  10        8.95       19.09      9.14 o
   0   6  10     1295.18     1350.36     27.65 o
   2   6  10      901.75      898.85     38.68 o
   4   6  10      479.20      541.15     21.12 o
   6   6  10     1246.36     1300.64     41.27 o
   8   6  10       59.12       57.75     21.23 o
  10   6  10      467.78      451.21     31.85 o
  12   6  10       32.84      -22.53     22.53 o
  14   6  10       46.14      -14.56     27.57 o
 -25   7  10      184.60      159.83     69.93 o
 -23   7  10       65.79       44.96     32.22 o
 -21   7  10      813.94      805.82     49.00 o
 -19   7  10     1514.60     1574.79     61.34 o
 -17   7  10    10342.22    10454.61    185.07 o
 -15   7  10       41.25       46.37     15.07 o
 -13   7  10     5215.05     5289.13     75.61 o
 -11   7  10     8440.15     8610.94    107.99 o
  -9   7  10      615.14      635.13     21.35 o
  -7   7  10      922.31      893.50     26.13 o
  -5   7  10      380.73      380.70     17.17 o
  -3   7  10       96.15       92.50     13.54 o
  -1   7  10      323.22      409.45     19.98 o
   1   7  10       46.03       10.19     12.68 o
   3   7  10      352.04      400.85     20.71 o
   5   7  10     1147.01     1193.67     39.83 o
   7   7  10        3.18      -16.92     18.30 o
   9   7  10      431.15      423.22     30.62 o
  11   7  10        6.61      -19.75     19.75 o
  13   7  10       90.68       52.42     40.29 o
 -24   8  10      111.86       61.55     56.73 o
 -22   8  10      571.35      618.84     46.05 o
 -20   8  10      612.00      566.03     42.88 o
 -18   8  10      304.02      351.43     33.50 o
 -16   8  10     2641.88     2751.39     61.28 o
 -14   8  10      115.97       61.68     15.44 o
 -12   8  10     1421.37     1377.18     33.44 o
 -10   8  10        0.32        7.06     11.50 o
  -8   8  10     1228.54     1155.82     26.24 o
  -6   8  10      735.80      710.60     20.23 o
  -4   8  10        2.98       -9.21      9.21 o
  -2   8  10      726.22      895.71     24.50 o
   0   8  10     1334.94     1284.62     28.91 o
   2   8  10      343.75      356.28     20.88 o
   4   8  10        4.47        8.68     16.46 o
   6   8  10     1817.06     1863.36     49.06 o
   8   8  10      443.72      369.31     28.36 o
  10   8  10      162.34      153.84     27.76 o
  12   8  10      222.68      240.40     33.78 o
 -23   9  10       98.04       30.98     40.87 o
 -21   9  10       61.22       63.64     30.40 o
 -19   9  10       91.77      124.43     30.32 o
 -17   9  10       51.07       96.44     20.88 o
 -15   9  10      346.54      349.36     25.22 o
 -13   9  10     2816.38     3024.74     68.98 o
 -11   9  10       31.64       50.60     12.77 o
  -9   9  10      366.50      388.95     17.63 o
  -7   9  10        0.89        4.05      9.67 o
  -5   9  10      523.11      484.44     19.04 o
  -3   9  10      192.77      192.64     15.42 o
  -1   9  10      774.49      807.79     31.20 o
   1   9  10       97.07       64.55     12.23 o
   3   9  10       13.59       21.55     13.50 o
   5   9  10      100.74      117.20     19.05 o
   7   9  10      536.24      555.10     28.71 o
   9   9  10       11.99        0.26     19.92 o
  11   9  10       11.28      -14.26     24.17 o
 -22  10  10        0.28      -20.98     40.47 o
 -20  10  10      155.96      159.46     55.06 o
 -18  10  10       11.79       29.88     25.17 o
 -16  10  10      568.22      605.20     30.85 o
 -14  10  10      588.36      591.98     28.60 o
 -12  10  10      410.77      422.61     25.77 o
 -10  10  10      712.28      699.88     26.80 o
  -8  10  10     1918.95     2092.96     37.99 o
  -6  10  10      244.90      264.57     14.48 o
  -4  10  10      231.42      278.00     16.92 o
  -2  10  10      238.68      213.93     14.84 o
   0  10  10      446.09      508.81     20.29 o
   2  10  10      260.84      226.38     16.75 o
   4  10  10      228.49      248.90     22.18 o
   6  10  10      906.34      844.56     34.80 o
   8  10  10        5.46      -10.41     20.11 o
  10  10  10       17.04      -10.38     22.97 o
  12  10  10       24.14       -0.42     26.42 o
 -23  11  10       33.68       70.65     60.04 o
 -21  11  10       44.94       47.08     51.03 o
 -19  11  10     1486.18     1408.91     67.14 o
 -17  11  10        0.15       11.03     22.83 o
 -15  11  10      349.31      345.87     25.32 o
 -13  11  10      195.62      193.27     18.61 o
 -11  11  10      449.79      470.18     17.83 o
  -9  11  10     1593.23     1661.31     29.93 o
  -7  11  10        2.40        9.56     12.50 o
  -5  11  10       91.41       76.77     14.95 o
  -3  11  10      200.90      204.82     13.29 o
  -1  11  10       81.37       75.69     12.92 o
   1  11  10      438.36      487.43     19.46 o
   3  11  10     1075.30     1072.83     38.80 o
   5  11  10     1753.30     1958.75     61.35 o
   7  11  10       83.52       45.18     21.44 o
   9  11  10      497.20      534.33     36.06 o
  11  11  10      201.68      209.29     31.76 o
 -22  12  10       44.11       21.83     65.67 o
 -20  12  10       43.05       64.28     35.42 o
 -18  12  10        0.89       16.95     30.75 o
 -16  12  10      431.10      528.38     33.69 o
 -14  12  10        0.00       -7.71     18.19 o
 -12  12  10      168.05      171.93     15.31 o
 -10  12  10       49.78       29.93     13.82 o
  -8  12  10       29.48       34.42     13.80 o
  -6  12  10       25.90       22.55     13.51 o
  -4  12  10      286.64      287.92     24.89 o
  -2  12  10        6.10       11.62     15.70 o
   0  12  10      163.63      228.98     22.96 o
   2  12  10      119.41      103.27     17.37 o
   4  12  10        0.94       13.17     20.51 o
   6  12  10       33.16       14.84     20.75 o
   8  12  10      461.92      507.58     34.16 o
  10  12  10        0.06      -21.89     21.89 o
 -21  13  10        6.58      -33.72     33.72 o
 -19  13  10       24.30       34.15     31.30 o
 -17  13  10      357.31      344.02     29.69 o
 -15  13  10       17.49       25.63     19.70 o
 -13  13  10      583.51      605.52     40.71 o
 -11  13  10       25.95       12.66     17.26 o
  -9  13  10      115.69      143.94     20.04 o
  -7  13  10      268.04      299.53     21.05 o
  -5  13  10      958.82      934.95     71.45 o
  -3  13  10       85.98       42.42     19.95 o
  -1  13  10        0.72      -10.13     17.92 o
   1  13  10      278.87      255.84     36.24 o
   3  13  10       30.59       21.01     18.07 o
   5  13  10      121.75      168.22     27.84 o
   7  13  10       84.93       79.95     22.65 o
   9  13  10        5.20        4.65     23.03 o
 -20  14  10       86.55       38.40     33.05 o
 -18  14  10        4.13      -18.92     25.83 o
 -16  14  10       35.59       33.61     25.93 o
 -14  14  10       61.60       54.54     43.74 o
 -12  14  10      689.02      653.21     34.35 o
 -10  14  10     2920.30     2695.00     73.77 o
  -8  14  10     1478.42     1393.25     51.22 o
  -6  14  10      153.32      179.52     24.61 o
  -4  14  10      199.87      121.29     22.55 o
  -2  14  10      570.92      542.63     49.56 o
   0  14  10      783.70      794.44     42.50 o
   2  14  10       23.63       -3.59     24.73 o
   4  14  10        5.98        3.87     24.68 o
   6  14  10      211.19      196.99     24.04 o
   8  14  10      199.15      179.71     26.79 o
 -19  15  10      250.99      231.55     39.67 o
 -17  15  10       34.98       36.75     29.55 o
 -15  15  10       83.75       78.60     39.05 o
 -13  15  10        3.85      -22.76     22.76 o
 -11  15  10       59.98       29.68     62.29 o
  -9  15  10     1325.08     1272.69     50.42 o
  -7  15  10      145.09      157.11     24.15 o
  -5  15  10      228.63      162.01     24.02 o
  -3  15  10     1580.59     1610.90     60.88 o
  -1  15  10      273.82      320.13     31.20 o
   1  15  10      471.63      432.26     65.31 o
   3  15  10        3.23      -25.35     25.89 o
   5  15  10      437.06      417.92     43.25 o
   7  15  10      203.86      121.69     39.20 o
 -18  16  10       13.42       34.53     27.63 o
 -16  16  10        7.66       25.82     28.60 o
 -14  16  10      136.62      158.82     31.70 o
 -12  16  10      641.34      709.20     72.21 o
 -10  16  10        0.56      -15.63     24.00 o
  -8  16  10      149.37      215.18     26.67 o
  -6  16  10      404.15      400.56     31.75 o
  -4  16  10       27.73       21.90     20.95 o
  -2  16  10      306.26      312.79     30.21 o
   0  16  10      122.48      105.66     31.54 o
   2  16  10      199.47      176.42     36.87 o
   4  16  10        0.38      -24.40     46.99 o
   6  16  10       20.37       63.25     24.74 o
 -17  17  10       46.43       60.76     33.00 o
 -15  17  10        0.02      -26.81     26.81 o
 -13  17  10       87.37       56.60     29.52 o
 -11  17  10       53.61       55.51     27.80 o
  -9  17  10      574.96      495.76     59.06 o
  -7  17  10      277.69      272.86     28.82 o
  -5  17  10        8.78        9.13     20.56 o
  -3  17  10       22.39        5.75     26.32 o
  -1  17  10        7.42      -18.89     24.74 o
   1  17  10        5.64       -7.17     26.21 o
   3  17  10        1.06        6.78     28.49 o
   5  17  10      113.46      153.37     31.42 o
 -14  18  10        0.76       12.39     55.18 o
 -12  18  10        6.93       13.07     41.82 o
 -10  18  10      166.93      156.30     32.75 o
  -8  18  10        0.03       -5.62     26.30 o
  -6  18  10      190.37      158.35     31.96 o
  -4  18  10        3.05      -22.99     22.99 o
  -2  18  10        0.67      -24.96     24.96 o
   0  18  10       19.12      -16.56     26.10 o
   2  18  10       31.59       86.76     48.07 o
 -13  19  10        0.00      -20.64     28.34 o
 -11  19  10        0.10      -26.04     26.04 o
  -9  19  10        1.40        7.59     54.75 o
  -7  19  10        4.81       31.51     25.97 o
  -5  19  10      167.75      172.46     62.94 o
  -3  19  10        0.70       17.50     27.01 o
  -1  19  10       82.10       82.20     31.80 o
   1  19  10        9.35       -5.60     29.53 o
  -8  20  10      245.08      329.50     98.07 o
  -6  20  10       12.29      -27.80     27.80 o
  -4  20  10        0.51       -0.82     26.51 o
  -2  20  10        0.07      -21.44     26.59 o
 -25   1  11       63.27      136.70     49.19 o
 -23   1  11       76.54      129.57     43.51 o
 -21   1  11      127.18      155.19     43.43 o
 -19   1  11      553.82      611.03     37.64 o
 -17   1  11      265.11      375.81     30.94 o
 -15   1  11      555.40      648.77     49.21 o
 -13   1  11      154.09      214.39     32.60 o
 -11   1  11      451.98      393.17     23.06 o
  -9   1  11     2592.11     2639.69     48.02 o
  -7   1  11     2205.32     1775.82     36.75 o
  -5   1  11     2965.10     3020.68     58.08 o
  -3   1  11       99.79       56.16     16.28 o
  -1   1  11      759.72      748.52     26.67 o
   1   1  11      125.12      168.43     19.35 o
   3   1  11       24.12        4.95     16.98 o
   5   1  11      121.52       61.01     16.23 o
   7   1  11        6.62       -1.64     17.55 o
   9   1  11       81.48      131.33     30.33 o
  11   1  11      714.02      671.14     47.58 o
  13   1  11      230.19      216.32     39.44 o
 -26   2  11       19.88       17.03     43.75 o
 -24   2  11       30.32       24.39     40.93 o
 -22   2  11      357.76      452.15     55.63 o
 -20   2  11        3.22       10.47     28.12 o
 -18   2  11      181.88      208.48     28.27 o
 -16   2  11      149.27      219.68     25.23 o
 -14   2  11        0.50        2.77     10.59 o
 -12   2  11      162.12      101.92     15.35 o
 -10   2  11     1819.76     1659.27     37.97 o
  -8   2  11     2034.14     2110.61     41.48 o
  -6   2  11     2190.99     2022.09     98.07 o
  -4   2  11     1291.27     1124.00     26.12 o
  -2   2  11      659.79      713.73     29.85 o
   0   2  11      126.28      172.89     21.60 o
   2   2  11       17.79       52.27     14.85 o
   4   2  11      674.23      664.30     26.69 o
   6   2  11      362.86      408.52     23.10 o
   8   2  11      119.09       85.76     23.57 o
  10   2  11      230.40      277.01     58.75 o
  12   2  11       81.93       67.89     37.40 o
 -25   3  11      292.71      223.76     73.56 o
 -23   3  11        8.68      -23.11     58.59 o
 -21   3  11      223.19      176.00     41.88 o
 -19   3  11     1400.66     1395.41     63.15 o
 -17   3  11        0.19        5.04     15.74 o
 -15   3  11        3.31        4.26     10.08 o
 -13   3  11       41.29        3.85      9.67 o
 -11   3  11     1284.38     1567.77     41.06 o
  -9   3  11       18.53       26.66     10.52 o
  -7   3  11       36.21       30.96     11.72 o
  -5   3  11      462.68      366.87     17.65 o
  -3   3  11      104.45      110.72     15.46 o
  -1   3  11        0.73        2.48      9.40 o
   1   3  11       80.39       39.83     11.02 o
   3   3  11      288.97      276.75     20.89 o
   5   3  11       33.45        2.75     12.71 o
   7   3  11      300.19      230.10     23.81 o
   9   3  11        2.27       -1.27     20.40 o
  11   3  11       20.36        7.80     36.99 o
  13   3  11      146.31       88.19     33.24 o
 -26   4  11      282.58      339.10     56.01 o
 -24   4  11        4.13       28.94     37.75 o
 -22   4  11      260.23      150.35     46.11 o
 -20   4  11        0.00       -7.46     26.80 o
 -18   4  11      970.65     1086.54     49.39 o
 -16   4  11      243.64      318.25     18.00 o
 -14   4  11      860.00      903.48     33.29 o
 -12   4  11      646.35      650.13     22.30 o
 -10   4  11     1935.37     2097.11     39.18 o
  -8   4  11       21.75       32.46     11.56 o
  -6   4  11     2225.98     2288.88     36.89 o
  -4   4  11      486.64      445.72     17.17 o
  -2   4  11     3969.20     3922.88     70.47 o
   0   4  11     3883.13     3592.50     69.06 o
   2   4  11       14.04        5.57     12.19 o
   4   4  11     1674.17     1473.57     39.12 o
   6   4  11      234.28      221.48     26.43 o
   8   4  11       41.57       51.02     22.51 o
  10   4  11       12.86        5.16     34.83 o
  12   4  11      126.84       42.68     44.40 o
 -25   5  11      305.53      351.95     52.04 o
 -23   5  11      670.47      625.61     56.76 o
 -21   5  11      756.37      762.05     48.61 o
 -19   5  11     2106.42     2238.91     72.25 o
 -17   5  11      553.27      640.04     75.44 o
 -15   5  11        6.57        6.74     13.16 o
 -13   5  11       91.44       99.65     14.35 o
 -11   5  11      112.73      156.02     14.03 o
  -9   5  11      815.69      877.19     24.05 o
  -7   5  11     1032.76     1038.41     25.02 o
  -5   5  11      126.13      110.86     12.83 o
  -3   5  11      121.23      126.23     12.52 o
  -1   5  11        6.95       -7.89      9.52 o
   1   5  11     2852.37     2874.46     44.14 o
   3   5  11      197.95      198.65     16.90 o
   5   5  11     1346.80     1322.32     41.68 o
   7   5  11     1149.59     1129.56     51.96 o
   9   5  11      367.66      296.55     29.20 o
  11   5  11       21.91       29.48     37.08 o
  13   5  11      136.59      159.33     47.18 o
 -24   6  11      154.56      161.25     53.13 o
 -22   6  11      171.82      140.10     33.34 o
 -20   6  11        9.48       52.81     29.50 o
 -18   6  11      326.80      383.37     34.59 o
 -16   6  11     5095.46     5027.81     88.57 o
 -14   6  11     1852.76     1838.60     37.46 o
 -12   6  11     2085.18     2011.72     37.52 o
 -10   6  11     3364.93     3533.36     57.82 o
  -8   6  11       11.33        3.06      9.87 o
  -6   6  11      322.19      344.98     14.58 o
  -4   6  11        0.11       -0.20      9.32 o
  -2   6  11     3730.52     4154.04     54.11 o
   0   6  11      130.74      134.32     13.18 o
   2   6  11     1918.00     1831.26     35.68 o
   4   6  11      482.03      425.95     28.47 o
   6   6  11     1194.89     1311.62     43.54 o
   8   6  11        1.37      -19.31     19.31 o
  10   6  11        0.04       -0.08     21.34 o
  12   6  11       44.55       15.56     30.32 o
 -25   7  11       31.87       18.29     68.34 o
 -23   7  11       13.97       23.04     31.68 o
 -21   7  11      221.59      193.86     35.42 o
 -19   7  11      133.92       82.42     29.03 o
 -17   7  11     1127.56     1294.33     54.12 o
 -15   7  11      136.75      147.36     20.23 o
 -13   7  11       30.05       23.89     13.71 o
 -11   7  11     2277.85     2424.79     45.16 o
  -9   7  11     3867.71     3957.24     84.67 o
  -7   7  11       24.14       21.38      8.56 o
  -5   7  11      455.57      492.79     19.22 o
  -3   7  11      557.41      680.32     24.68 o
  -1   7  11     4677.91     4837.28     74.98 o
   1   7  11      558.45      570.03     21.50 o
   3   7  11      230.27      205.30     22.70 o
   5   7  11     1582.35     1552.86     45.72 o
   7   7  11       38.37       32.11     20.13 o
   9   7  11      585.09      554.75     33.64 o
  11   7  11        0.14      -22.62     22.62 o
 -24   8  11       54.80       34.62     77.38 o
 -22   8  11       39.42       50.56     31.85 o
 -20   8  11       52.62       29.25     28.06 o
 -18   8  11      289.61      314.96     33.90 o
 -16   8  11     1860.60     1723.98     48.11 o
 -14   8  11     3510.96     3301.65     61.01 o
 -12   8  11     2036.42     2051.80     41.73 o
 -10   8  11     7667.99     7354.16    102.71 o
  -8   8  11      795.29      774.62     22.48 o
  -6   8  11      593.94      651.08     20.13 o
  -4   8  11     1004.90     1114.22     26.72 o
  -2   8  11        5.32        7.24     11.36 o
   0   8  11      185.47      214.07     18.50 o
   2   8  11       19.05        4.17     19.99 o
   4   8  11     3625.76     3877.11     79.35 o
   6   8  11       82.97       78.92     20.90 o
   8   8  11      218.69      256.55     27.26 o
  10   8  11      111.99       70.98     27.92 o
  12   8  11        4.08       11.80     29.54 o
 -23   9  11       67.96       64.59     41.98 o
 -21   9  11       46.67       24.74     27.69 o
 -19   9  11      367.99      436.86     37.71 o
 -17   9  11      293.97      278.37     24.94 o
 -15   9  11     2980.60     2919.29     62.85 o
 -13   9  11      566.91      631.78     26.36 o
 -11   9  11     2535.62     2737.94     48.45 o
  -9   9  11       32.36        9.04     11.05 o
  -7   9  11      120.54       94.19     12.24 o
  -5   9  11      915.92      975.10     27.16 o
  -3   9  11     1593.68     1537.38     32.08 o
  -1   9  11     1160.08     1145.82     30.32 o
   1   9  11      576.65      550.24     25.25 o
   3   9  11      320.34      363.93     41.43 o
   5   9  11      347.93      314.27     23.56 o
   7   9  11       10.93       10.90     19.46 o
   9   9  11      107.45       80.71     25.69 o
  11   9  11        2.70       -2.54     24.63 o
 -22  10  11        2.85      -19.51     37.24 o
 -20  10  11        0.06      -22.64     33.28 o
 -18  10  11     1104.35     1074.62     49.24 o
 -16  10  11      798.84      763.58     56.40 o
 -14  10  11        1.47       -8.85     16.98 o
 -12  10  11     1715.40     1656.85     47.01 o
 -10  10  11     1239.98     1286.79     46.11 o
  -8  10  11      136.93      171.19     14.23 o
  -6  10  11      254.43      270.98     15.85 o
  -4  10  11      448.13      482.81     19.23 o
  -2  10  11     1001.34      999.73     29.81 o
   0  10  11     1088.94     1024.36     32.37 o
   2  10  11     4315.46     4278.59     75.21 o
   4  10  11       44.76       64.78     23.57 o
   6  10  11      363.27      344.58     40.09 o
   8  10  11      111.89      107.92     27.35 o
  10  10  11        1.15       -1.77     23.91 o
 -23  11  11      101.87       77.77     42.42 o
 -21  11  11       21.66       32.50     35.66 o
 -19  11  11       18.13       -9.65     30.38 o
 -17  11  11      943.10      949.38     43.44 o
 -15  11  11       84.26       72.13     19.64 o
 -13  11  11       21.11        5.38     15.78 o
 -11  11  11        1.56       -8.24     10.91 o
  -9  11  11      470.49      514.44     19.38 o
  -7  11  11       13.47        3.31     10.29 o
  -5  11  11        0.30      -10.04     10.04 o
  -3  11  11       40.93       32.49     12.11 o
  -1  11  11      229.86      263.31     18.54 o
   1  11  11      435.21      437.85     30.03 o
   3  11  11      493.49      528.45     34.41 o
   5  11  11      225.91      276.06     26.94 o
   7  11  11      175.03      195.54     26.84 o
   9  11  11        0.78        1.56     22.91 o
 -22  12  11        1.00      -12.34     38.32 o
 -20  12  11       35.74      -14.98     32.05 o
 -18  12  11       22.24       10.80     24.88 o
 -16  12  11       19.07       15.01     22.77 o
 -14  12  11        7.71        8.24     19.51 o
 -12  12  11        0.16      -13.62     13.62 o
 -10  12  11       28.80       38.53     15.69 o
  -8  12  11      133.61      132.28     21.16 o
  -6  12  11      136.48      102.65     16.87 o
  -4  12  11     1394.19     1346.05     44.13 o
  -2  12  11      639.13      606.77     26.80 o
   0  12  11       35.85       37.04     16.25 o
   2  12  11        3.57        6.06     18.46 o
   4  12  11      463.66      495.86     34.72 o
   6  12  11      147.82      105.86     23.79 o
   8  12  11       36.04       16.96     22.91 o
 -21  13  11      254.23      235.90     42.61 o
 -19  13  11      313.34      301.41     39.41 o
 -17  13  11      116.45      141.40     40.20 o
 -15  13  11        2.94       -0.21     20.23 o
 -13  13  11      361.06      274.49     46.71 o
 -11  13  11      777.28      887.44     39.90 o
  -9  13  11        5.83       17.10     17.07 o
  -7  13  11      491.80      361.19     24.59 o
  -5  13  11       10.76       11.67     19.65 o
  -3  13  11      352.40      416.36     71.24 o
  -1  13  11       23.46       43.97     34.92 o
   1  13  11      100.49      132.55     31.63 o
   3  13  11      102.15      101.49     22.90 o
   5  13  11      330.98      362.65     29.33 o
   7  13  11        8.40       34.00     21.90 o
   9  13  11       34.12       65.09     33.74 o
 -20  14  11        6.16        5.69     31.05 o
 -18  14  11      109.27       99.02     25.36 o
 -16  14  11       38.19       74.82     29.76 o
 -14  14  11        2.74        3.32     24.83 o
 -12  14  11       32.53        6.70     24.64 o
 -10  14  11     1377.64     1407.04     42.87 o
  -8  14  11       20.66       33.70     21.45 o
  -6  14  11       42.94       18.53     22.96 o
  -4  14  11       59.64       78.00     23.61 o
  -2  14  11      490.35      481.98     71.13 o
   0  14  11       79.85       90.89     39.01 o
   2  14  11       53.37       65.06     31.59 o
   4  14  11       12.11       22.44     26.96 o
   6  14  11       97.98       37.25     26.10 o
   8  14  11      343.63      416.85     33.73 o
 -19  15  11       76.68      116.10     45.89 o
 -17  15  11       13.69      -14.43     27.07 o
 -15  15  11       14.17       25.35     27.45 o
 -13  15  11      148.75      177.20     52.74 o
 -11  15  11        0.26       22.59     45.26 o
  -9  15  11       17.38        9.25     37.50 o
  -7  15  11     1834.25     1607.98     57.47 o
  -5  15  11       13.46      -15.85     19.54 o
  -3  15  11       28.50       50.17     29.19 o
  -1  15  11      780.97      777.05     53.91 o
   1  15  11        8.48        4.73     51.73 o
   3  15  11       38.44       26.81     31.26 o
   5  15  11        8.13        8.22     25.38 o
   7  15  11      110.96      188.00     47.45 o
 -18  16  11       14.81      -16.67     24.41 o
 -16  16  11        9.32       13.16     28.06 o
 -14  16  11      167.68      161.87     32.81 o
 -12  16  11      344.00      358.23     80.61 o
 -10  16  11        5.66      -28.39     43.11 o
  -8  16  11      370.68      340.49     43.97 o
  -6  16  11        8.12        2.77     25.59 o
  -4  16  11      126.61       36.06     41.82 o
  -2  16  11      544.50      608.75     50.56 o
   0  16  11      306.24      369.42     43.04 o
   2  16  11       24.15       20.79     42.89 o
   4  16  11       17.73        0.07     29.93 o
 -15  17  11        0.03      -23.18     27.10 o
 -13  17  11       69.87      126.36     33.54 o
 -11  17  11      265.72      264.30     37.61 o
  -9  17  11       33.96       27.91     70.91 o
  -7  17  11       42.11       55.19     79.53 o
  -5  17  11       22.74       45.37     27.76 o
  -3  17  11      142.92      210.70     36.36 o
  -1  17  11       42.75       56.07     34.49 o
   1  17  11       34.42       35.43     31.80 o
   3  17  11       63.82       78.77     33.88 o
 -14  18  11        3.47      -27.42     29.21 o
 -12  18  11        0.07       -1.19     39.44 o
 -10  18  11       16.27      -10.54     27.37 o
  -8  18  11       69.53       46.35     29.67 o
  -6  18  11      246.13      205.69     53.45 o
  -4  18  11       16.80       17.95     28.71 o
  -2  18  11      168.71      143.12     48.28 o
   0  18  11        0.82        8.43     39.23 o
   2  18  11        5.92       33.03     32.46 o
 -11  19  11      152.36      103.60     54.96 o
  -9  19  11      122.84      139.30     52.38 o
  -7  19  11       52.44       22.31     30.18 o
  -5  19  11      153.98      100.59     32.98 o
  -3  19  11      222.32      276.43     40.32 o
  -1  19  11      134.88      154.24     40.52 o
 -26   0  12        0.71       -9.05     64.23 o
 -24   0  12      237.46      235.37     74.58 o
 -22   0  12      486.67      416.43     75.87 o
 -20   0  12       52.62       40.09     48.71 o
 -18   0  12      217.00      264.96     61.86 o
 -16   0  12     1313.47     1507.36     71.77 o
 -14   0  12     9776.98     9957.17    373.96 o
 -12   0  12        0.46       33.04     24.60 o
 -10   0  12      368.46      337.66     27.43 o
  -8   0  12    14573.38    14665.78    273.24 o
  -6   0  12       83.09      132.81     28.00 o
  -4   0  12       52.98       34.73     24.60 o
  -2   0  12     4165.55     3622.77    298.09 o
   0   0  12     2408.43     2377.13     86.16 o
   2   0  12      929.06     1099.67     82.61 o
   4   0  12        0.05      -23.94     23.94 o
   6   0  12       26.17      -23.15     23.15 o
   8   0  12      326.96      359.47     53.00 o
  10   0  12        3.03      -35.40     39.78 o
  12   0  12       26.27      114.50     50.29 o
 -25   1  12       88.60      174.71     51.73 o
 -23   1  12       46.41       76.47     39.51 o
 -21   1  12      342.71      427.63     54.17 o
 -19   1  12       11.32       35.58     24.58 o
 -17   1  12      416.71      369.45     30.66 o
 -15   1  12     2339.08     2165.51     49.64 o
 -13   1  12     2493.64     2458.75     57.97 o
 -11   1  12        0.25       -0.75     14.86 o
  -9   1  12      104.89       83.88     25.71 o
  -7   1  12      828.29      798.16     33.67 o
  -5   1  12     5195.30     4961.91     93.31 o
  -3   1  12     3156.21     3031.78     68.03 o
  -1   1  12     1318.76     1365.34     52.21 o
   1   1  12      767.25      813.55     34.15 o
   3   1  12      562.17      551.76     27.55 o
   5   1  12       68.38       44.87     17.70 o
   7   1  12      157.44      135.09     27.25 o
   9   1  12      906.20      778.11     48.68 o
  11   1  12       79.32      123.03     34.99 o
 -26   2  12        3.96      -39.35     39.35 o
 -24   2  12        0.00       49.89     42.38 o
 -22   2  12      354.36      445.00     53.63 o
 -20   2  12     1945.57     2098.79     77.24 o
 -18   2  12      139.87       89.81     23.69 o
 -16   2  12       32.32       32.09     18.23 o
 -14   2  12       16.92        9.21     12.81 o
 -12   2  12      489.00      480.24     23.10 o
 -10   2  12       54.07       61.82     14.20 o
  -8   2  12       31.84       68.34     13.07 o
  -6   2  12       41.67       27.75     14.77 o
  -4   2  12      571.69      533.41     20.39 o
  -2   2  12      114.55       61.98     16.53 o
   0   2  12        1.47        0.60     13.51 o
   2   2  12      204.43      171.12     18.84 o
   4   2  12      163.61      121.59     17.59 o
   6   2  12      154.23      179.06     27.66 o
   8   2  12      735.74      787.01     50.14 o
  10   2  12      352.64      354.53     41.27 o
  12   2  12        0.40      -13.12     31.31 o
 -25   3  12       31.61       23.64     40.96 o
 -23   3  12      701.38      666.49     83.51 o
 -21   3  12        6.62       -9.24     29.66 o
 -19   3  12      134.61      155.85     40.07 o
 -17   3  12       32.54       11.42     16.17 o
 -15   3  12        5.02        1.65     12.45 o
 -13   3  12     5995.28     5857.75    133.47 o
 -11   3  12       93.18       43.67     12.21 o
  -9   3  12      188.67      197.51     18.40 o
  -7   3  12     1364.49     1357.81     42.74 o
  -5   3  12      210.87      214.26     23.71 o
  -3   3  12      325.90      344.09     19.54 o
  -1   3  12     1005.52      830.82     46.31 o
   1   3  12     1627.59     1589.17     43.37 o
   3   3  12        3.86       -0.55     12.44 o
   5   3  12      291.93      238.77     25.90 o
   7   3  12       24.13       -0.79     21.25 o
   9   3  12       28.22       38.88     26.22 o
  11   3  12       36.72        6.41     33.80 o
 -26   4  12       77.56       53.23     55.32 o
 -24   4  12       54.29       73.72     40.87 o
 -22   4  12      238.21      244.53     38.05 o
 -20   4  12      546.35      625.90     43.22 o
 -18   4  12       27.04        8.80     24.78 o
 -16   4  12      108.90       79.39     15.11 o
 -14   4  12      558.64      531.39     22.61 o
 -12   4  12      458.03      506.34     20.96 o
 -10   4  12     1077.37     1179.24     35.18 o
  -8   4  12     1427.47     1419.41     39.07 o
  -6   4  12        7.59        9.35     11.25 o
  -4   4  12     2796.88     2832.73     47.83 o
  -2   4  12      416.37      409.14     19.58 o
   0   4  12      394.58      447.42     33.69 o
   2   4  12      612.10      593.55     29.01 o
   4   4  12       86.81       86.64     19.47 o
   6   4  12      464.44      517.39     31.27 o
   8   4  12     1090.44     1059.29     58.90 o
  10   4  12       76.50       68.14     31.44 o
  12   4  12        7.53      -34.43     34.43 o
 -25   5  12       55.68       44.85     46.33 o
 -23   5  12      257.51      391.04    136.88 o
 -21   5  12        0.42      -23.23     27.70 o
 -19   5  12      329.17      307.53     41.63 o
 -17   5  12        0.17       31.62     22.56 o
 -15   5  12     2259.53     2441.31     50.26 o
 -13   5  12      288.04      280.26     18.27 o
 -11   5  12     1677.50     1865.92     54.54 o
  -9   5  12        8.11       37.35     12.96 o
  -7   5  12      211.53      211.71     17.45 o
  -5   5  12      326.72      344.73     14.96 o
  -3   5  12      897.60      857.92     26.15 o
  -1   5  12      154.19      183.48     14.56 o
   1   5  12       78.28       78.20     14.41 o
   3   5  12      268.88      219.27     24.05 o
   5   5  12      446.63      440.04     28.28 o
   7   5  12        3.32       18.86     23.94 o
   9   5  12       11.92       -8.22     23.77 o
  11   5  12       23.06      -27.15     31.48 o
 -24   6  12       93.68       80.44     40.11 o
 -22   6  12      214.39      181.92     35.55 o
 -20   6  12     2622.05     2403.17     83.16 o
 -18   6  12     1286.00     1396.66     64.40 o
 -16   6  12     1553.74     1677.86     45.63 o
 -14   6  12      883.19      888.56     31.08 o
 -12   6  12      493.72      528.56     21.06 o
 -10   6  12      338.31      379.30     21.00 o
  -8   6  12      591.69      563.76     18.73 o
  -6   6  12      161.31      172.48     12.76 o
  -4   6  12     1869.28     1936.17     43.47 o
  -2   6  12     3211.26     3229.19     47.16 o
   0   6  12     3474.07     3559.72     54.82 o
   2   6  12        4.59        7.11     16.67 o
   4   6  12     1567.44     1424.46     43.74 o
   6   6  12     1364.98     1221.72     42.52 o
   8   6  12      101.80       71.73     23.52 o
  10   6  12      470.46      419.48     37.25 o
 -25   7  12        5.88      -18.29     38.64 o
 -23   7  12       31.55       21.88     31.49 o
 -21   7  12        3.66       12.24     28.44 o
 -19   7  12      481.28      536.36     40.10 o
 -17   7  12     1610.66     1680.74     50.60 o
 -15   7  12     1386.43     1389.36     42.14 o
 -13   7  12    11511.60    11467.06    141.11 o
 -11   7  12      948.30      935.39     28.58 o
  -9   7  12     5470.68     5150.84     76.82 o
  -7   7  12     1516.87     1421.03     30.06 o
  -5   7  12      116.14       69.92     13.05 o
  -3   7  12     3873.08     3976.20     66.14 o
  -1   7  12      426.46      441.60     23.23 o
   1   7  12     1382.92     1434.98     49.01 o
   3   7  12     1103.68     1155.30     41.58 o
   5   7  12       22.86        2.05     18.78 o
   7   7  12     1158.59     1234.27     44.27 o
   9   7  12       47.63       13.91     22.62 o
  11   7  12      198.99      145.22     55.97 o
 -24   8  12       42.14        1.60     37.53 o
 -22   8  12       79.21       78.26     32.63 o
 -20   8  12      473.54      476.83     43.13 o
 -18   8  12        2.87        7.71     24.15 o
 -16   8  12      101.98       70.75     20.30 o
 -14   8  12     1624.18     1546.15     44.80 o
 -12   8  12        2.06        3.82     14.18 o
 -10   8  12      756.60      888.25     27.94 o
  -8   8  12        1.71        1.57     10.44 o
  -6   8  12      143.73      149.36     13.64 o
  -4   8  12     1579.28     1601.78     36.42 o
  -2   8  12      423.77      509.17     26.81 o
   0   8  12      316.25      354.87     23.82 o
   2   8  12      777.01      737.04     34.91 o
   4   8  12      287.04      321.77     27.74 o
   6   8  12      697.39      744.32     35.05 o
   8   8  12       38.88       27.92     24.17 o
  10   8  12        8.03      -22.85     30.48 o
 -23   9  12        2.26        3.73     39.60 o
 -21   9  12      166.91      146.14     33.89 o
 -19   9  12      676.41      688.88     60.29 o
 -17   9  12     1195.59     1329.35     44.06 o
 -15   9  12     1878.82     1740.30     48.48 o
 -13   9  12      451.25      415.73     25.73 o
 -11   9  12       61.78       77.11     16.22 o
  -9   9  12      753.33      696.02     23.83 o
  -7   9  12      872.90      806.76     25.93 o
  -5   9  12      273.29      321.87     17.07 o
  -3   9  12      241.11      280.09     19.25 o
  -1   9  12       25.45       39.26     19.57 o
   1   9  12     1240.02     1240.90     55.63 o
   3   9  12      411.08      462.67     27.50 o
   5   9  12        0.13        5.01     18.24 o
   7   9  12      408.39      424.42     30.85 o
   9   9  12       17.91       -8.33     30.12 o
 -22  10  12       44.30       -2.48     38.09 o
 -20  10  12      138.31      137.32     38.67 o
 -18  10  12      162.43      207.53     30.79 o
 -16  10  12      267.96      274.42     25.11 o
 -14  10  12        4.57        6.18     23.72 o
 -12  10  12      159.06      176.42     18.88 o
 -10  10  12      112.01       94.35     18.46 o
  -8  10  12       86.00       85.79     14.35 o
  -6  10  12     1965.79     2068.53     42.21 o
  -4  10  12       18.71       -2.13     11.33 o
  -2  10  12     2992.70     3093.71     56.86 o
   0  10  12       33.66       32.56     20.94 o
   2  10  12       70.39       67.07     19.76 o
   4  10  12        4.00       -0.43     18.78 o
   6  10  12      771.52      652.49     36.89 o
   8  10  12       98.13       53.10     24.83 o
  10  10  12       76.98      133.22     31.00 o
 -23  11  12      150.80      102.00     43.80 o
 -21  11  12       88.50       70.38     38.29 o
 -19  11  12      228.90      297.94     40.91 o
 -17  11  12        7.13       46.96     24.07 o
 -15  11  12        5.89        0.34     20.33 o
 -13  11  12       18.86       17.76     16.96 o
 -11  11  12      310.20      310.37     18.58 o
  -9  11  12       13.78       -1.11     11.79 o
  -7  11  12      206.80      182.24     16.31 o
  -5  11  12      105.38      102.98     15.09 o
  -3  11  12     1731.35     1683.62     38.98 o
  -1  11  12      100.42      102.92     18.86 o
   1  11  12      509.83      448.05     36.71 o
   3  11  12      340.90      441.31     33.67 o
   5  11  12      279.86      281.70     34.51 o
   7  11  12      455.56      452.71     34.50 o
   9  11  12       74.13       13.01     26.82 o
 -22  12  12       46.54       91.55     42.10 o
 -20  12  12     1043.06     1123.43     62.87 o
 -18  12  12      120.50      160.94     27.70 o
 -16  12  12      335.19      433.00     32.16 o
 -14  12  12       72.09       57.82     33.60 o
 -12  12  12       69.02       69.04     16.49 o
 -10  12  12      256.22      532.77     68.39 o
  -8  12  12      174.56      112.12     23.72 o
  -6  12  12      280.71      310.14     19.89 o
  -4  12  12      650.04      670.17     29.60 o
  -2  12  12     2108.82     2186.30     51.35 o
   0  12  12      111.58      110.40     24.75 o
   2  12  12        0.82      -19.56     19.56 o
   4  12  12        0.56      -14.66     21.65 o
   6  12  12      318.60      260.00     28.90 o
   8  12  12        2.22       -7.85     23.28 o
 -21  13  12       18.53       13.78     36.87 o
 -19  13  12       13.67        7.58     30.24 o
 -17  13  12      142.39      137.01     26.11 o
 -15  13  12       21.95       36.50     23.06 o
 -13  13  12       71.69       71.17     27.01 o
 -11  13  12        2.64        0.35     25.29 o
  -9  13  12       43.97       13.36     24.91 o
  -7  13  12       22.61        0.54     27.71 o
  -5  13  12     1424.02     1581.96     72.55 o
  -3  13  12     1632.93     1727.46    160.79 o
  -1  13  12      190.29      208.99     37.11 o
   1  13  12       90.70       82.94     24.09 o
   3  13  12       42.02       21.57     21.99 o
   5  13  12      811.47      843.38     39.34 o
   7  13  12       29.64       37.83     23.63 o
 -20  14  12      236.81      235.10     42.84 o
 -18  14  12       11.16        7.94     23.02 o
 -16  14  12      366.27      293.67     37.91 o
 -14  14  12      225.82      211.58     34.11 o
 -12  14  12       73.76       34.56     27.68 o
 -10  14  12      137.97      216.17     35.78 o
  -8  14  12      431.92      403.46     42.05 o
  -6  14  12        2.51       -7.09     26.41 o
  -4  14  12      840.56      811.64     67.46 o
  -2  14  12      414.62      494.75    125.45 o
   0  14  12      272.18      251.78     40.88 o
   2  14  12      495.21      532.61     52.29 o
   4  14  12        1.59      -12.76     21.12 o
   6  14  12       21.09      -11.90     22.10 o
 -19  15  12       25.15       46.10     49.14 o
 -17  15  12        6.80      -17.27     27.40 o
 -15  15  12       12.77      -11.55     31.27 o
 -13  15  12      123.53      106.10     32.64 o
 -11  15  12      315.50      276.11     39.04 o
  -9  15  12      283.26      295.69     71.34 o
  -7  15  12        0.02       48.27     67.68 o
  -5  15  12      383.88      355.72     42.50 o
  -3  15  12     1376.86     1434.05    129.76 o
  -1  15  12        1.96       53.45     44.19 o
   1  15  12        0.81       24.52     28.14 o
   3  15  12      100.61       89.08     45.05 o
   5  15  12      150.79      163.24     30.64 o
 -18  16  12       34.75       21.02     33.76 o
 -16  16  12        5.13      -22.45     28.20 o
 -14  16  12       80.41      109.46     32.27 o
 -12  16  12       20.93       19.50     29.42 o
 -10  16  12        7.29       14.62     26.82 o
  -8  16  12        3.30       35.90     52.16 o
  -6  16  12      124.65      108.98     32.39 o
  -4  16  12       71.66       51.11     29.80 o
  -2  16  12       63.12       75.60     32.10 o
   0  16  12        6.36        3.96     29.55 o
   2  16  12      248.76      336.06     46.90 o
   4  16  12        4.42      -31.49     31.49 o
 -15  17  12        0.29      -27.33     27.33 o
 -13  17  12      136.93       81.39     32.15 o
 -11  17  12       25.74        8.25     27.87 o
  -9  17  12       13.49       22.98     27.84 o
  -7  17  12       29.61       29.23     28.15 o
  -5  17  12       34.61       46.15     30.28 o
  -3  17  12      248.58      174.59     37.65 o
  -1  17  12        0.97       -2.48     29.53 o
   1  17  12      158.28      140.09     38.37 o
 -14  18  12       21.26       10.82     32.52 o
 -12  18  12        2.56        7.67     29.10 o
 -10  18  12       83.61       58.91     31.57 o
  -8  18  12       29.96       55.59     57.55 o
  -6  18  12       23.34       25.84     45.05 o
  -4  18  12      103.74       94.91     40.74 o
  -2  18  12       21.42       71.83     41.60 o
   0  18  12       77.65       58.21     34.80 o
 -11  19  12       57.56      -12.07     48.28 o
  -9  19  12      228.99      251.32     40.15 o
  -7  19  12       14.34        5.27     29.47 o
  -5  19  12        4.51       16.63     32.03 o
  -3  19  12      468.76      480.83     51.18 o
 -25   1  13        2.01       -8.17     40.53 o
 -23   1  13      116.25       94.70     52.16 o
 -21   1  13        1.58       11.97     35.04 o
 -19   1  13     1252.54     1100.04     57.11 o
 -17   1  13      140.67      191.36     27.08 o
 -15   1  13      424.78      412.42     27.83 o
 -13   1  13      116.46      105.94     19.80 o
 -11   1  13        0.01      -14.52     14.52 o
  -9   1  13      310.10      336.95     20.24 o
  -7   1  13     8941.77     8977.73    149.60 o
  -5   1  13      252.55      331.75     26.11 o
  -3   1  13     1921.38     1635.53     49.95 o
  -1   1  13     4581.46     4858.06     84.89 o
   1   1  13       60.71       35.92     25.51 o
   3   1  13       33.37       17.75     18.73 o
   5   1  13      107.63       76.82     33.91 o
   7   1  13       21.36       20.53     33.97 o
   9   1  13      156.62      181.79     34.97 o
  11   1  13       20.60       18.50     32.32 o
 -26   2  13        1.13      -55.58     61.67 o
 -24   2  13      121.67      121.78     47.54 o
 -22   2  13        7.43       43.43     35.32 o
 -20   2  13       73.04       22.63     28.18 o
 -18   2  13       94.28      131.75     24.29 o
 -16   2  13      124.67      135.16     15.75 o
 -14   2  13       13.17       -0.84     16.65 o
 -12   2  13       65.41       32.86     17.09 o
 -10   2  13      928.62      910.53     32.79 o
  -8   2  13     1121.28     1242.88     37.89 o
  -6   2  13        2.65       27.03     16.15 o
  -4   2  13       14.43       10.71     17.38 o
  -2   2  13     1140.63     1155.49     42.69 o
   0   2  13     1169.14     1057.03     34.38 o
   2   2  13      418.86      516.07     26.34 o
   4   2  13      350.67      279.76     28.06 o
   6   2  13        0.08      -19.20     29.11 o
   8   2  13        0.46      -32.18     32.18 o
  10   2  13       55.06       20.31     33.20 o
 -25   3  13        5.60       -7.52     36.56 o
 -23   3  13       30.57       55.22     47.34 o
 -21   3  13      536.37      566.89     46.17 o
 -19   3  13        3.88      -22.10     22.10 o
 -17   3  13       13.56      -17.56     23.72 o
 -15   3  13      892.74      801.45     30.50 o
 -13   3  13     1886.89     1942.79     43.20 o
 -11   3  13     2577.17     2368.39     53.60 o
  -9   3  13     2466.25     2293.32     59.97 o
  -7   3  13      163.18      145.64     20.57 o
  -5   3  13      252.79      192.73     17.45 o
  -3   3  13     3244.42     3198.63     72.98 o
  -1   3  13       20.32        1.55     11.84 o
   1   3  13      415.85      398.47     24.69 o
   3   3  13      133.56       77.07     21.81 o
   5   3  13      421.93      438.83     33.58 o
   7   3  13       28.24        2.26     23.91 o
   9   3  13       26.25        2.72     39.78 o
  11   3  13        2.98      -10.15     33.62 o
 -26   4  13       62.30       -7.38    122.55 o
 -24   4  13      190.00      156.74     66.51 o
 -22   4  13      122.50      186.55     36.31 o
 -20   4  13      195.53      230.18     36.15 o
 -18   4  13      829.23      725.03     41.37 o
 -16   4  13      227.00      281.97     20.01 o
 -14   4  13        5.47       35.83     13.81 o
 -12   4  13      721.88      707.93     24.77 o
 -10   4  13      342.50      432.36     27.09 o
  -8   4  13       25.44       17.83     10.42 o
  -6   4  13      447.40      451.63     25.12 o
  -4   4  13     2294.84     2196.11     67.16 o
  -2   4  13     1112.91     1011.61     51.72 o
   0   4  13       66.03       43.28     13.84 o
   2   4  13        0.14       -5.03     18.74 o
   4   4  13      251.53      189.41     23.14 o
   6   4  13      147.73      168.99     24.60 o
   8   4  13       42.21        8.48     32.04 o
  10   4  13       32.11       26.15     30.48 o
 -25   5  13       54.70       18.34     37.03 o
 -23   5  13       90.51       24.84     47.79 o
 -21   5  13     1637.28     1585.67     69.13 o
 -19   5  13      562.54      692.35     43.34 o
 -17   5  13        8.34       -4.37     15.67 o
 -15   5  13     1322.60     1333.15     50.77 o
 -13   5  13      304.64      239.46     18.01 o
 -11   5  13     2967.04     3054.11     52.62 o
  -9   5  13      732.17      747.55     30.03 o
  -7   5  13      284.68      284.55     14.82 o
  -5   5  13     1015.05      974.34     35.87 o
  -3   5  13       65.46       58.19     19.38 o
  -1   5  13      460.26      499.17     20.94 o
   1   5  13      910.57      873.03     38.83 o
   3   5  13      552.09      515.57     34.00 o
   5   5  13      532.75      530.20     35.56 o
   7   5  13        1.42      -20.54     20.54 o
   9   5  13        3.38       11.41     26.78 o
  11   5  13      136.72      146.53     60.24 o
 -24   6  13       27.62      -25.85     37.66 o
 -22   6  13       70.81       49.18     31.54 o
 -20   6  13      209.98      219.19     33.47 o
 -18   6  13        0.40       -2.41     24.05 o
 -16   6  13     1795.92     1714.52     46.95 o
 -14   6  13      172.84      165.57     18.76 o
 -12   6  13     4068.38     3926.33     62.63 o
 -10   6  13      793.91      723.68     23.82 o
  -8   6  13      571.93      690.58     23.54 o
  -6   6  13      146.17      124.40     12.94 o
  -4   6  13     1417.45     1599.27     34.88 o
  -2   6  13      953.74      960.09     27.99 o
   0   6  13     4051.25     4295.73     90.86 o
   2   6  13        0.03      -18.37     20.10 o
   4   6  13      700.24      653.57     31.77 o
   6   6  13      417.48      493.47     31.71 o
   8   6  13      629.59      591.69     35.60 o
  10   6  13      287.33      273.13     46.47 o
 -25   7  13      182.52      166.43     46.73 o
 -23   7  13        6.26       10.31     31.73 o
 -21   7  13     2424.72     2689.99     83.27 o
 -19   7  13      900.67      886.35     47.89 o
 -17   7  13      277.60      277.10     24.87 o
 -15   7  13       10.83        2.85     17.61 o
 -13   7  13       61.18       40.55     20.56 o
 -11   7  13     3124.75     3038.61     61.52 o
  -9   7  13       43.81       48.71     13.79 o
  -7   7  13     1553.99     1542.16     33.18 o
  -5   7  13        2.57      -12.51     12.51 o
  -3   7  13     7279.83     7429.33    137.85 o
  -1   7  13     2147.70     2008.33     67.62 o
   1   7  13      783.67      783.37     38.90 o
   3   7  13       59.29       52.66     20.68 o
   5   7  13      844.46      797.12     35.75 o
   7   7  13      144.90      128.87     25.16 o
   9   7  13        0.84      -22.61     38.15 o
 -24   8  13        2.51       12.74     36.24 o
 -22   8  13       49.04       16.31     29.30 o
 -20   8  13       26.27       35.35     28.17 o
 -18   8  13     1049.97     1105.29     50.06 o
 -16   8  13     1099.44     1084.20     40.61 o
 -14   8  13     2437.17     2435.24     57.55 o
 -12   8  13      789.29      703.89     37.98 o
 -10   8  13    11212.61    11647.24    143.26 o
  -8   8  13      734.94      692.24     24.70 o
  -6   8  13     1878.18     1887.23     40.47 o
  -4   8  13     2902.79     2914.58     52.85 o
  -2   8  13     2572.84     2630.23     77.57 o
   0   8  13      174.57      199.64     26.82 o
   2   8  13      810.19      878.41     41.52 o
   4   8  13      957.19     1040.96     39.12 o
   6   8  13     1452.60     1554.41     54.35 o
   8   8  13      164.25      134.81     29.04 o
 -23   9  13       23.71       21.79     40.56 o
 -21   9  13      295.82      252.61     36.27 o
 -19   9  13     1126.61     1251.07     54.69 o
 -17   9  13       87.52       72.60     22.12 o
 -15   9  13      305.75      315.67     25.87 o
 -13   9  13      188.86      176.29     21.84 o
 -11   9  13      147.44      159.36     18.98 o
  -9   9  13     1937.56     1978.91     43.83 o
  -7   9  13      148.32      152.46     15.26 o
  -5   9  13        1.55       11.76     13.97 o
  -3   9  13      162.36      193.07     21.54 o
  -1   9  13      393.21      320.14     28.91 o
   1   9  13     1436.84     1410.61     67.63 o
   3   9  13      625.36      583.26     37.39 o
   5   9  13      988.41     1013.18     61.85 o
   7   9  13      661.43      619.22     39.15 o
   9   9  13      220.18      209.55     37.68 o
 -22  10  13      382.65      419.54     50.11 o
 -20  10  13     2548.74     2931.52    120.54 o
 -18  10  13      258.84      222.53     31.04 o
 -16  10  13      257.37      260.22     25.51 o
 -14  10  13      303.25      301.07     25.16 o
 -12  10  13      137.17      140.82     20.41 o
 -10  10  13      215.61      174.14     19.50 o
  -8  10  13      325.80      291.30     20.08 o
  -6  10  13      139.93      162.52     22.01 o
  -4  10  13     1086.52     1177.21     42.07 o
  -2  10  13       20.20       -7.94     19.66 o
   0  10  13     1167.92     1153.34     48.78 o
   2  10  13      130.54      133.60     22.91 o
   4  10  13       85.72       61.08     28.81 o
   6  10  13       16.63        4.20     22.69 o
   8  10  13        0.40       17.74     28.88 o
 -21  11  13      164.83      188.16     42.13 o
 -19  11  13      207.82      158.33     37.68 o
 -17  11  13        2.13       10.62     23.17 o
 -15  11  13       22.15       -3.83     36.84 o
 -13  11  13       30.48       26.40     18.01 o
 -11  11  13      329.18      351.40     35.67 o
  -9  11  13      116.58      100.90     17.33 o
  -7  11  13      191.55      210.65     19.63 o
  -5  11  13      126.99      185.76     19.96 o
  -3  11  13       89.67      100.25     22.30 o
  -1  11  13      184.14      190.12     25.70 o
   1  11  13       40.45       47.19     26.99 o
   3  11  13       34.81       33.19     22.35 o
   5  11  13      475.43      519.54     35.19 o
   7  11  13      222.66      225.01     34.76 o
 -22  12  13        0.43       47.90     52.03 o
 -20  12  13        8.56       49.09     35.05 o
 -18  12  13       51.79      101.22     26.81 o
 -16  12  13       14.72        8.81     22.16 o
 -14  12  13      428.24      517.96     41.38 o
 -12  12  13       30.31        3.72     16.44 o
 -10  12  13     1056.38     1143.39     36.13 o
  -8  12  13        7.09        6.11     15.07 o
  -6  12  13        6.17       -2.66     15.04 o
  -4  12  13      614.52      654.51     40.13 o
  -2  12  13        0.13       -9.27     20.67 o
   0  12  13       75.95       65.52     27.15 o
   2  12  13      174.37      171.38     33.59 o
   4  12  13        1.73       -5.39     23.11 o
   6  12  13       80.89       29.04     26.90 o
 -21  13  13      706.29      843.60     57.86 o
 -19  13  13       29.55       89.28     33.39 o
 -17  13  13        0.18       -8.85     22.83 o
 -15  13  13        2.98      -23.08     23.08 o
 -13  13  13       51.50       75.43     20.28 o
 -11  13  13      699.63      673.48     80.18 o
  -9  13  13      126.78      146.43     45.91 o
  -7  13  13      468.22      466.06     44.01 o
  -5  13  13     1441.18     1642.46     75.61 o
  -3  13  13       27.32       46.17     30.24 o
  -1  13  13      508.39      558.27     55.99 o
   1  13  13      191.54      167.92     29.81 o
   3  13  13      163.20      138.24     31.67 o
   5  13  13        7.79        8.10     24.45 o
 -20  14  13       59.84       41.29     33.96 o
 -18  14  13       99.22       85.21     26.74 o
 -16  14  13       31.83       47.52     38.49 o
 -14  14  13       50.05       81.01     30.00 o
 -12  14  13       15.23        3.41     28.71 o
 -10  14  13       42.39       41.96     59.92 o
  -8  14  13     1331.17     1338.13     68.55 o
  -6  14  13        4.78        5.31     26.47 o
  -4  14  13     1068.30     1347.30    113.59 o
  -2  14  13      174.61      158.68     36.70 o
   0  14  13       12.04      -15.11     27.72 o
   2  14  13        5.35       -4.77     22.43 o
   4  14  13        3.58       -9.41     26.93 o
 -19  15  13      334.51      361.92     56.46 o
 -17  15  13       49.16       40.87     31.28 o
 -15  15  13      265.54      281.76     37.59 o
 -13  15  13        3.24       -1.74     28.61 o
 -11  15  13      177.13      158.62     35.66 o
  -9  15  13      205.82      174.50     36.04 o
  -7  15  13        0.64      -25.72     25.72 o
  -5  15  13     1366.36     1370.66    215.11 o
  -3  15  13      143.75      123.71     35.17 o
  -1  15  13        0.11       12.76     28.66 o
   1  15  13       41.03       20.94     33.31 o
   3  15  13        0.04      -31.29     31.29 o
 -16  16  13       14.90      -19.57     28.23 o
 -14  16  13       35.41       51.97     31.54 o
 -12  16  13       80.87       81.88     32.46 o
 -10  16  13       14.24       10.58     29.91 o
  -8  16  13       47.68       69.78     32.98 o
  -6  16  13     1219.04     1262.87     71.54 o
  -4  16  13      441.27      408.12     46.55 o
  -2  16  13      397.55      397.05     73.07 o
   0  16  13       10.46      -27.43     27.43 o
   2  16  13       16.19      -19.18     31.40 o
 -15  17  13        1.06      -16.15     31.07 o
 -13  17  13       30.12      -17.44     58.41 o
 -11  17  13       15.14       -6.83     28.40 o
  -9  17  13        1.69       64.83     31.49 o
  -7  17  13        7.66       -3.27     28.75 o
  -5  17  13      168.77      197.50     45.05 o
  -3  17  13       55.49       38.45     31.26 o
  -1  17  13       59.16       32.57     33.51 o
 -12  18  13        7.74       -4.34     30.97 o
 -10  18  13       76.69       32.77     31.59 o
  -8  18  13       32.48       12.20     49.79 o
  -6  18  13       10.92      -12.46     36.64 o
  -4  18  13       36.37       -2.69     39.23 o
  -2  18  13      389.81      417.58     57.98 o
 -26   0  14      430.22      411.68     87.51 o
 -24   0  14       57.84      -35.35     57.33 o
 -22   0  14      212.68      306.07     71.13 o
 -20   0  14      360.41      244.86     66.82 o
 -18   0  14      821.68      719.68     57.45 o
 -16   0  14      170.41      289.71     41.33 o
 -14   0  14      957.37      762.83     43.39 o
 -12   0  14      103.00      125.06     25.96 o
 -10   0  14      693.53      690.76     45.58 o
  -8   0  14    14621.39    15928.25    348.04 o
  -6   0  14     2799.94     2685.53     93.73 o
  -4   0  14     4529.78     4974.93    141.58 o
  -2   0  14     1399.98     1382.57    178.90 o
   0   0  14      125.65      139.33     36.56 o
   2   0  14     5776.18     5581.12    198.01 o
   4   0  14      195.00      308.66     74.15 o
   6   0  14        5.46       20.69     57.77 o
   8   0  14      572.22      615.59     98.72 o
  10   0  14        1.07      -59.06     59.06 o
 -25   1  14      237.73      214.85     53.95 o
 -23   1  14        0.99       11.61     48.71 o
 -21   1  14      966.57      998.52     70.83 o
 -19   1  14       60.54       25.56     29.46 o
 -17   1  14      755.53      666.11     35.85 o
 -15   1  14     1009.40     1017.43     51.81 o
 -13   1  14      600.99      523.64     28.72 o
 -11   1  14     2834.82     2768.33     52.96 o
  -9   1  14     2205.84     2277.64     60.66 o
  -7   1  14     3420.32     3475.31     84.93 o
  -5   1  14       70.23       47.15     19.80 o
  -3   1  14        5.14        8.56     20.57 o
  -1   1  14       10.26       78.13     19.28 o
   1   1  14      313.11      258.71     22.38 o
   3   1  14      389.66      294.16     32.52 o
   5   1  14        8.79       11.30     36.64 o
   7   1  14      165.75      192.08     51.51 o
   9   1  14        0.90      -32.22     32.22 o
 -26   2  14      136.16      115.66     88.67 o
 -24   2  14      109.07       74.62     67.48 o
 -22   2  14      572.33      631.67     53.69 o
 -20   2  14      247.78      234.97     35.34 o
 -18   2  14      738.20      618.44     40.14 o
 -16   2  14     1197.47     1042.58     32.17 o
 -14   2  14     2032.35     1922.81     60.16 o
 -12   2  14      814.10      845.46     33.84 o
 -10   2  14      133.63      150.64     19.25 o
  -8   2  14      618.94      472.14     29.90 o
  -6   2  14      880.24      932.19     39.53 o
  -4   2  14      212.30      136.70     22.54 o
  -2   2  14      127.57      110.91     16.00 o
   0   2  14     1260.90     1172.46     35.38 o
   2   2  14      946.74      846.14     37.20 o
   4   2  14       29.71       12.42     22.59 o
   6   2  14      261.54      261.43     71.08 o
   8   2  14       44.17       53.63     34.82 o
  10   2  14      278.94      327.13     50.24 o
 -25   3  14       29.13      -37.45     37.45 o
 -23   3  14       69.63       48.31     52.52 o
 -21   3  14       43.99        9.31     28.13 o
 -19   3  14      286.26      260.68     33.77 o
 -17   3  14        4.54       -4.65     15.68 o
 -15   3  14      228.29      211.76     23.53 o
 -13   3  14        5.63       -7.74     15.51 o
 -11   3  14      274.29      278.06     22.46 o
  -9   3  14     1416.96     1455.02     48.25 o
  -7   3  14      160.20      144.12     19.14 o
  -5   3  14       79.79       44.18     20.40 o
  -3   3  14      714.53      723.95     32.25 o
  -1   3  14       72.10       41.40     12.50 o
   1   3  14      615.80      512.27     41.17 o
   3   3  14       53.42       47.14     21.53 o
   5   3  14      949.89      892.06     41.70 o
   7   3  14       33.62       -5.00     32.73 o
   9   3  14      106.14      192.56     44.08 o
 -26   4  14      171.32       97.52     46.85 o
 -24   4  14      465.39      340.09     58.21 o
 -22   4  14       87.25       96.08     37.29 o
 -20   4  14     1571.77     1558.66     61.76 o
 -18   4  14       42.10       42.45     25.56 o
 -16   4  14       38.89       43.53     28.75 o
 -14   4  14       70.80      145.25     18.10 o
 -12   4  14        5.71       -6.33     14.87 o
 -10   4  14       54.86       74.49     16.25 o
  -8   4  14      224.44      223.67     22.67 o
  -6   4  14      156.31      117.34     17.24 o
  -4   4  14      700.18      616.22     26.30 o
  -2   4  14      189.27      252.25     21.40 o
   0   4  14      445.72      526.13     37.58 o
   2   4  14      597.08      519.35     34.15 o
   4   4  14      319.63      277.75     28.95 o
   6   4  14       87.18       83.23     33.06 o
   8   4  14        4.29      -32.65     32.65 o
  10   4  14       71.72       65.70     73.93 o
 -25   5  14       40.28       55.01     42.53 o
 -23   5  14      145.01      205.15     43.19 o
 -21   5  14       42.61       30.41     29.07 o
 -19   5  14       18.82        9.78     26.59 o
 -17   5  14      335.57      291.67     23.46 o
 -15   5  14      333.94      322.27     23.92 o
 -13   5  14     1178.59     1063.99     34.26 o
 -11   5  14      159.82      124.14     18.92 o
  -9   5  14      811.31      773.49     27.02 o
  -7   5  14      461.89      518.46     29.36 o
  -5   5  14     1911.00     1870.92     40.63 o
  -3   5  14       34.42       46.48     17.99 o
  -1   5  14     1691.21     1614.65     63.74 o
   1   5  14      331.56      304.81     28.19 o
   3   5  14     1077.06      968.02     41.37 o
   5   5  14      177.59      143.28     24.55 o
   7   5  14      503.38      464.79     45.42 o
   9   5  14       18.90       -2.38     32.67 o
 -24   6  14      595.88      564.85     65.10 o
 -22   6  14      421.32      445.52     42.42 o
 -20   6  14      636.07      553.50     41.31 o
 -18   6  14        1.51       -5.05     23.27 o
 -16   6  14      297.16      321.60     25.13 o
 -14   6  14        8.38        5.90     17.19 o
 -12   6  14        0.06       -5.62     15.44 o
 -10   6  14        0.89      -14.45     14.45 o
  -8   6  14       16.17        1.66     12.44 o
  -6   6  14     1470.04     1453.09     36.60 o
  -4   6  14      222.82      288.99     21.02 o
  -2   6  14      616.08      554.59     39.71 o
   0   6  14      185.67      179.46     27.00 o
   2   6  14       26.63       -1.01     21.44 o
   4   6  14      356.51      414.95     32.91 o
   6   6  14        0.05       -3.31     23.42 o
   8   6  14      146.64      217.13     68.15 o
 -25   7  14       23.53        7.06     39.51 o
 -23   7  14      133.05      109.54     35.65 o
 -21   7  14      144.75      106.89     31.67 o
 -19   7  14      620.35      611.57     56.81 o
 -17   7  14      245.28      245.15     24.42 o
 -15   7  14       78.49       63.12     20.06 o
 -13   7  14     7243.89     6927.47    114.13 o
 -11   7  14     3244.11     3131.41     65.75 o
  -9   7  14     8909.56     9073.05    102.47 o
  -7   7  14    14847.38    15179.29    206.13 o
  -5   7  14     1229.61     1236.44     44.67 o
  -3   7  14     3193.97     3124.49     87.17 o
  -1   7  14      710.92      608.60     43.67 o
   1   7  14      265.20      196.59     26.24 o
   3   7  14      123.68      106.15     26.63 o
   5   7  14      217.36      155.07     28.37 o
   7   7  14      102.05       98.77     52.70 o
   9   7  14      131.14       95.96     51.20 o
 -24   8  14       76.22       70.65     42.12 o
 -22   8  14      176.70      102.39     33.21 o
 -20   8  14        3.03       -7.22     26.78 o
 -18   8  14      625.24      768.57     43.66 o
 -16   8  14      322.38      329.24     26.65 o
 -14   8  14       58.93       34.27     19.49 o
 -12   8  14     1711.39     1719.48     48.87 o
 -10   8  14        6.27       16.16     16.56 o
  -8   8  14     4809.95     4784.69     85.68 o
  -6   8  14      516.45      530.75     32.67 o
  -4   8  14     3777.83     3813.15     97.21 o
  -2   8  14       32.67       -5.74     38.78 o
   0   8  14      529.14      473.45     41.52 o
   2   8  14     1500.35     1521.76     70.31 o
   4   8  14       93.97      115.68     22.46 o
   6   8  14       60.61       46.80     29.10 o
   8   8  14       33.50      -30.09     35.00 o
 -23   9  14      119.27      101.06     43.48 o
 -21   9  14        0.51       -8.13     27.16 o
 -19   9  14       16.59       17.03     26.43 o
 -17   9  14       89.32       74.04     22.47 o
 -15   9  14      451.89      404.02     28.16 o
 -13   9  14      509.21      474.62     31.51 o
 -11   9  14       48.44       28.61     20.31 o
  -9   9  14     1774.49     1725.96     54.08 o
  -7   9  14     4904.84     5006.15     99.70 o
  -5   9  14       55.64       55.97     20.93 o
  -3   9  14      176.38      210.54     26.75 o
  -1   9  14      720.59      732.34     39.97 o
   1   9  14      164.56      182.69     27.36 o
   3   9  14      147.93       96.81     26.12 o
   5   9  14      287.76      345.39     37.92 o
   7   9  14        4.14      -15.83     33.73 o
 -22  10  14      663.41      797.90    106.48 o
 -20  10  14      600.02      489.18     48.00 o
 -18  10  14     1457.74     1504.23     67.40 o
 -16  10  14       13.06      -19.63     19.63 o
 -14  10  14       10.29        2.88     18.48 o
 -12  10  14      196.15      213.57     24.68 o
 -10  10  14      312.67      276.49     26.62 o
  -8  10  14       50.90       96.40     22.22 o
  -6  10  14      321.30      315.32     28.03 o
  -4  10  14      361.60      353.92     36.03 o
  -2  10  14      427.70      343.94     31.14 o
   0  10  14       26.79       24.81     22.51 o
   2  10  14      230.67      242.66     30.61 o
   4  10  14      120.04      114.69     29.27 o
   6  10  14      132.78       78.21     47.67 o
 -21  11  14        0.82      -20.01     35.03 o
 -19  11  14       14.94       -0.37     33.16 o
 -17  11  14      166.29      191.61     27.92 o
 -15  11  14      319.93      297.99     38.17 o
 -13  11  14      523.80      527.21     29.70 o
 -11  11  14       10.04       -9.78     18.60 o
  -9  11  14      375.75      379.07     28.43 o
  -7  11  14     1291.66     1317.37     55.87 o
  -5  11  14     1835.38     1794.42     54.60 o
  -3  11  14       90.82       77.20     22.88 o
  -1  11  14      670.21      658.31     68.07 o
   1  11  14      216.42      172.31     33.90 o
   3  11  14       83.05      136.22     34.74 o
   5  11  14      100.41       22.03     44.13 o
 -20  12  14       66.49       55.54     36.54 o
 -18  12  14       51.43       54.26     26.03 o
 -16  12  14        0.87        1.17     22.09 o
 -14  12  14      274.24      261.13     28.75 o
 -12  12  14       50.81       65.70     24.55 o
 -10  12  14      100.71      118.35     25.04 o
  -8  12  14      708.56      675.37     40.16 o
  -6  12  14       28.22       13.18     21.84 o
  -4  12  14       49.01       64.12     25.06 o
  -2  12  14       10.55       20.31     25.59 o
   0  12  14       94.24       58.12     28.36 o
   2  12  14        1.83       -0.79     28.87 o
   4  12  14       28.41        9.84     25.96 o
   6  12  14       27.55       22.85     52.59 o
 -21  13  14       78.02       60.23     51.49 o
 -19  13  14      239.78      246.79     39.37 o
 -17  13  14      305.87      336.20     31.28 o
 -15  13  14        0.00        6.99     20.67 o
 -13  13  14       14.21       19.69     21.91 o
 -11  13  14      657.85      649.07     57.03 o
  -9  13  14        5.64      -25.91     25.91 o
  -7  13  14      340.54      187.97     37.38 o
  -5  13  14      378.40      331.85     27.01 o
  -3  13  14       14.11       13.41     22.27 o
  -1  13  14       60.38       26.36     24.38 o
   1  13  14       30.24       -3.68     39.78 o
   3  13  14       22.58       17.01     28.26 o
   5  13  14      469.27      591.15     42.85 o
 -18  14  14      532.66      624.77     78.37 o
 -16  14  14      264.54      306.54     39.47 o
 -14  14  14        0.38       13.94     30.78 o
 -12  14  14      391.58      441.96     45.65 o
 -10  14  14      127.78      152.73     35.66 o
  -8  14  14      225.24      300.00     56.90 o
  -6  14  14       77.07       50.30     31.22 o
  -4  14  14     2191.22     2073.04    101.30 o
  -2  14  14        7.56        3.69     30.58 o
   0  14  14      321.49      312.09     47.93 o
   2  14  14      119.50      104.52     29.27 o
 -17  15  14       15.89      -21.46     50.58 o
 -15  15  14        3.46        6.72     37.76 o
 -13  15  14      521.22      546.67     57.77 o
 -11  15  14       48.50        9.22     29.76 o
  -9  15  14       52.36       24.52     31.18 o
  -7  15  14        4.75      -11.15     36.21 o
  -5  15  14        3.57       24.89     31.39 o
  -3  15  14      791.87      782.43     89.88 o
  -1  15  14        4.35       -3.99     31.35 o
   1  15  14       43.09       53.43     35.57 o
 -16  16  14       22.34        5.35     30.26 o
 -14  16  14        4.82       -7.79     30.01 o
 -12  16  14      107.31      120.36     36.89 o
 -10  16  14      126.54      116.21     34.61 o
  -8  16  14      180.37      116.45     35.39 o
  -6  16  14      390.22      397.28     48.54 o
  -4  16  14        0.00       10.28     30.39 o
  -2  16  14        9.61       46.51     33.54 o
   0  16  14        4.29       17.61     33.73 o
 -13  17  14       44.39       14.35     32.68 o
 -11  17  14      203.86      124.36     37.27 o
  -9  17  14       17.29       41.48     32.52 o
  -7  17  14        1.23       -1.64     29.50 o
  -5  17  14      109.26      133.58     38.22 o
  -3  17  14      166.80      156.56     44.83 o
 -10  18  14       53.41       81.22     35.17 o
  -8  18  14       38.28       63.98     34.90 o
  -6  18  14        0.61      -11.40     30.53 o
 -25   1  15        6.13      -87.78     93.54 o
 -23   1  15       82.32       88.84     41.07 o
 -21   1  15      394.70      273.72     51.61 o
 -19   1  15        0.19       -9.94     25.41 o
 -17   1  15       23.66        1.69     15.33 o
 -15   1  15       62.13       51.97     21.22 o
 -13   1  15       19.08        2.40     15.93 o
 -11   1  15     1024.73     1024.41     38.81 o
  -9   1  15        1.44      -19.67     19.67 o
  -7   1  15      587.89      564.61     34.55 o
  -5   1  15     1321.05     1223.51     46.86 o
  -3   1  15        1.25        2.43     20.77 o
  -1   1  15      138.58      116.58     33.10 o
   1   1  15     2798.19     2635.46     58.67 o
   3   1  15       97.35       53.48     27.87 o
   5   1  15      201.57      257.30     52.69 o
   7   1  15      176.73      224.92     90.74 o
   9   1  15       37.53      113.92     52.64 o
 -26   2  15        1.95      -39.05     39.05 o
 -24   2  15       15.89       71.70     89.69 o
 -22   2  15        5.52        1.30     34.81 o
 -20   2  15        0.89       -0.04     27.34 o
 -18   2  15      106.32       23.54     26.15 o
 -16   2  15        4.45        9.48     15.31 o
 -14   2  15      221.78      213.91     22.92 o
 -12   2  15        3.39       -3.16     15.21 o
 -10   2  15        8.42        2.13     19.79 o
  -8   2  15      427.42      493.32     40.65 o
  -6   2  15      751.84      664.76     35.05 o
  -4   2  15       21.50       18.12     20.64 o
  -2   2  15      239.27      190.49     36.40 o
   0   2  15      270.90      256.60     25.20 o
   2   2  15        1.65        9.41     34.13 o
   4   2  15      129.68       73.02     42.96 o
   6   2  15       45.34       71.47     45.75 o
   8   2  15      225.93      167.52     89.02 o
 -25   3  15      299.85      287.60     70.43 o
 -23   3  15        5.50      -33.25     33.25 o
 -21   3  15       80.26       93.44     37.56 o
 -19   3  15       25.15       26.25     28.03 o
 -17   3  15       87.09       51.42     20.99 o
 -15   3  15       53.34       44.66     16.19 o
 -13   3  15      113.87       76.68     19.00 o
 -11   3  15      396.94      334.64     26.03 o
  -9   3  15       66.88       48.02     20.09 o
  -7   3  15     1683.74     1714.82     63.75 o
  -5   3  15     1991.53     1826.46     64.15 o
  -3   3  15       27.21        2.47     13.46 o
  -1   3  15      761.99      736.25     47.84 o
   1   3  15     1544.46     1501.19     52.70 o
   3   3  15       51.59       46.89     27.88 o
   5   3  15      160.47       70.47     59.92 o
   7   3  15      112.58      182.96     52.70 o
 -24   4  15      314.61      362.46     51.49 o
 -22   4  15       20.99        1.84     32.49 o
 -20   4  15       38.25       95.55     31.27 o
 -18   4  15      627.71      589.76     39.84 o
 -16   4  15      188.83      108.12     20.17 o
 -14   4  15       99.08       64.98     17.52 o
 -12   4  15      179.07      257.95     23.63 o
 -10   4  15       86.39      104.48     20.28 o
  -8   4  15        7.57       -5.99     17.65 o
  -6   4  15        0.80      -16.37     16.37 o
  -4   4  15      463.33      550.48     28.07 o
  -2   4  15      557.11      525.85     41.68 o
   0   4  15     1027.05     1015.08     41.26 o
   2   4  15      284.99      274.92     39.86 o
   4   4  15     1009.67      954.14     50.51 o
   6   4  15      112.31      174.26     50.47 o
   8   4  15        0.79      -27.43     47.36 o
 -25   5  15        2.41        2.33     40.00 o
 -23   5  15        0.08      -37.59     37.59 o
 -21   5  15      105.16       81.28     32.85 o
 -19   5  15      815.98      780.11     45.94 o
 -17   5  15      580.76      644.32     31.78 o
 -15   5  15       90.98      116.25     20.41 o
 -13   5  15      794.15      887.93     35.73 o
 -11   5  15        9.45        3.35     17.68 o
  -9   5  15       22.13        9.62     21.11 o
  -7   5  15      325.09      329.27     27.59 o
  -5   5  15      110.45       92.64     20.79 o
  -3   5  15        1.73        3.18     24.85 o
  -1   5  15      312.11      338.48     37.19 o
   1   5  15      108.47       96.02     33.75 o
   3   5  15      115.27      132.50     57.37 o
   5   5  15      174.43      108.30     32.72 o
   7   5  15       53.02       98.12     54.32 o
 -24   6  15      107.04      134.67     44.03 o
 -22   6  15      536.71      665.87     47.70 o
 -20   6  15      122.92      142.64     46.98 o
 -18   6  15        0.00       35.14     25.81 o
 -16   6  15      416.36      407.54     27.57 o
 -14   6  15       54.57       30.88     22.78 o
 -12   6  15      745.97      763.06     32.89 o
 -10   6  15     2219.54     2185.51     74.73 o
  -8   6  15        0.53      -19.96     36.03 o
  -6   6  15     1587.88     1683.95     53.23 o
  -4   6  15     1166.72     1354.99     59.70 o
  -2   6  15     1973.46     1746.24     67.69 o
   0   6  15       94.08       95.26     32.82 o
   2   6  15        2.83      -25.99     48.54 o
   4   6  15       13.53        0.88     27.58 o
   6   6  15       80.47      110.01     39.36 o
   8   6  15        8.84       16.73     50.52 o
 -23   7  15       53.90       49.95     32.15 o
 -21   7  15       38.39       23.67     28.40 o
 -19   7  15       62.36       42.48     26.52 o
 -17   7  15      623.79      615.41     32.03 o
 -15   7  15        1.69      -14.46     18.05 o
 -13   7  15      638.08      648.39     32.41 o
 -11   7  15      147.30      176.32     32.36 o
  -9   7  15        4.86        8.25     21.10 o
  -7   7  15      100.61      128.43     29.71 o
  -5   7  15      635.58      640.11     42.85 o
  -3   7  15       43.32       98.40     29.23 o
  -1   7  15      597.51      578.68     49.75 o
   1   7  15      187.18      120.70     39.12 o
   3   7  15        2.02        3.05     31.06 o
   5   7  15      905.09     1002.64     53.44 o
   7   7  15       28.78      -55.97     55.97 o
 -24   8  15        2.80      -15.79     36.48 o
 -22   8  15      242.94      277.42     39.39 o
 -20   8  15      337.93      368.95     38.10 o
 -18   8  15      219.09      148.13     30.58 o
 -16   8  15      344.10      336.32     27.36 o
 -14   8  15      470.46      522.56     30.01 o
 -12   8  15     3748.25     3840.83     77.49 o
 -10   8  15     1874.07     1967.22     76.65 o
  -8   8  15      357.42      401.09     35.52 o
  -6   8  15     6369.37     6602.99    124.75 o
  -4   8  15      277.07      218.73     32.69 o
  -2   8  15      184.87      188.30     33.46 o
   0   8  15     1508.89     1501.23     67.13 o
   2   8  15       59.91       37.50     31.39 o
   4   8  15      121.28       76.88     30.05 o
   6   8  15      123.66      147.37     34.89 o
 -23   9  15       17.04      -17.68     55.07 o
 -21   9  15       35.92       40.20     29.49 o
 -19   9  15        0.00      -24.24     24.24 o
 -17   9  15      115.67       95.54     23.67 o
 -15   9  15      590.60      581.67     31.89 o
 -13   9  15      182.10      147.88     22.82 o
 -11   9  15      191.42      186.20     25.73 o
  -9   9  15     1292.09     1241.80     48.13 o
  -7   9  15       15.28       10.86     21.86 o
  -5   9  15     1655.72     1606.31     54.45 o
  -3   9  15      385.15      417.07     33.47 o
  -1   9  15      180.61      193.68     34.68 o
   1   9  15        4.72      -26.90     26.90 o
   3   9  15      103.06       79.87     33.10 o
   5   9  15        8.49        0.58     34.20 o
 -22  10  15      132.56       85.65     42.13 o
 -20  10  15      403.41      378.31     46.18 o
 -18  10  15      188.83      193.00     38.41 o
 -16  10  15        2.79        2.98     20.28 o
 -14  10  15        1.10       19.37     19.71 o
 -12  10  15      614.58      516.15     32.70 o
 -10  10  15      202.60      172.76     25.70 o
  -8  10  15      515.70      589.47     51.32 o
  -6  10  15      796.44      816.05     49.34 o
  -4  10  15       26.88      -13.94     20.73 o
  -2  10  15      197.88      189.30     28.78 o
   0  10  15        0.76      -19.79     22.58 o
   2  10  15      298.90      320.42     46.61 o
   4  10  15      274.78      268.18     36.16 o
   6  10  15       51.98       85.76     32.86 o
 -21  11  15      163.66      167.50     49.03 o
 -19  11  15       21.33       27.36     33.63 o
 -17  11  15       18.45       59.92     25.92 o
 -15  11  15        3.42        1.58     22.94 o
 -13  11  15        3.07      -20.42     23.24 o
 -11  11  15      115.61      103.87     27.21 o
  -9  11  15      209.93      226.57     38.45 o
  -7  11  15        0.07        5.14     20.45 o
  -5  11  15       18.78       15.53     38.82 o
  -3  11  15        9.17       -1.02     25.62 o
  -1  11  15      341.82      368.79     39.04 o
   1  11  15       19.21       -5.25     27.65 o
   3  11  15      150.84      155.66     36.92 o
   5  11  15       21.92       17.94     30.25 o
 -20  12  15      231.23      273.40     42.87 o
 -18  12  15       64.06       59.60     32.76 o
 -16  12  15       82.98       53.04     25.40 o
 -14  12  15       31.20      -14.40     21.13 o
 -12  12  15      267.10      199.54     29.52 o
 -10  12  15       68.51       83.47     25.28 o
  -8  12  15      398.27      400.10     34.31 o
  -6  12  15      642.44      714.16     50.84 o
  -4  12  15        1.30       16.30     23.42 o
  -2  12  15        0.09        7.96     26.10 o
   0  12  15      676.67      784.08     86.86 o
   2  12  15      116.89      178.08     47.46 o
   4  12  15       34.77       48.42     29.10 o
 -19  13  15        4.34       20.01     33.58 o
 -17  13  15      215.40      283.76     31.73 o
 -15  13  15       13.61       21.31     22.87 o
 -13  13  15       47.46       41.28     24.04 o
 -11  13  15       57.21       59.48     23.01 o
  -9  13  15        3.93       16.99     25.04 o
  -7  13  15       74.92       84.65     22.95 o
  -5  13  15       84.19       78.71     25.00 o
  -3  13  15        4.17        1.44     24.45 o
  -1  13  15        8.85       24.42     26.49 o
   1  13  15        2.30       -1.60     27.44 o
   3  13  15        0.24      -28.69     28.69 o
 -18  14  15        5.07      -23.08     27.68 o
 -16  14  15        0.75      -21.81     21.81 o
 -14  14  15       76.27       88.55     35.21 o
 -12  14  15        4.15       21.87     31.68 o
 -10  14  15        2.37       10.39     31.09 o
  -8  14  15        1.41       26.94     31.33 o
  -6  14  15      188.80      173.95     38.71 o
  -4  14  15        0.14      -37.29     37.29 o
  -2  14  15        9.50       -6.96     31.19 o
   0  14  15        3.48       12.71     26.50 o
   2  14  15      198.78      217.17     35.99 o
 -17  15  15       13.94      -27.41     29.08 o
 -15  15  15        7.42       -8.23     50.44 o
 -13  15  15      354.27      425.64     49.57 o
 -11  15  15      271.68      256.23     42.01 o
  -9  15  15       29.38       33.68     32.77 o
  -7  15  15       37.15       32.23     33.76 o
  -5  15  15       23.71        8.96     31.29 o
  -3  15  15       13.03       42.83     35.72 o
  -1  15  15      489.93      530.35     58.44 o
 -14  16  15       97.42      113.23     37.32 o
 -12  16  15        1.29      -14.89     32.98 o
 -10  16  15        0.01      -24.54     30.75 o
  -8  16  15      224.94      208.17     43.67 o
  -6  16  15       93.69      106.18     36.77 o
  -4  16  15       28.90       42.17     35.16 o
  -2  16  15       31.35        2.87     33.20 o
 -13  17  15       45.77       68.48     35.96 o
 -11  17  15      237.69      207.27     41.84 o
  -9  17  15       30.62       28.68     33.20 o
  -7  17  15        0.75       22.42     32.76 o
  -5  17  15        2.18       -1.29     32.72 o
 -26   0  16       17.30       36.21     68.54 o
 -24   0  16      185.40      284.51     75.87 o
 -22   0  16        0.97      -40.95     50.01 o
 -20   0  16        0.00      -13.02     74.79 o
 -18   0  16      143.89      220.97     47.40 o
 -16   0  16     2675.32     2165.51     76.56 o
 -14   0  16      684.46      526.32     37.07 o
 -12   0  16      676.51      751.05     40.16 o
 -10   0  16        1.77      -32.77     32.77 o
  -8   0  16    46047.07    45328.88    912.19 o
  -6   0  16      199.55      152.96     37.79 o
  -4   0  16       42.32       39.44     32.62 o
  -2   0  16       13.12       63.55     58.41 o
   0   0  16    10443.49     9950.18    250.60 o
   2   0  16     2150.47     2408.03    152.17 o
   4   0  16      344.00      281.93     78.03 o
   6   0  16      132.74       95.27     68.97 o
 -25   1  16      469.92      546.89    104.21 o
 -23   1  16       35.82        7.14     59.40 o
 -21   1  16      449.53      394.22     54.71 o
 -19   1  16      333.63      309.75     41.63 o
 -17   1  16      787.08      691.05     43.06 o
 -15   1  16       25.08       -9.64     18.15 o
 -13   1  16      126.86      106.11     17.99 o
 -11   1  16       89.47       24.12     26.38 o
  -9   1  16     2442.04     2542.85     70.36 o
  -7   1  16     4181.35     4131.61     92.14 o
  -5   1  16      296.50      261.92     29.29 o
  -3   1  16      174.44      199.87     29.31 o
  -1   1  16      401.32      385.77     40.06 o
   1   1  16      502.62      654.98     50.23 o
   3   1  16      230.38      113.89     46.19 o
   5   1  16       56.90       46.52     47.45 o
   7   1  16        0.15       80.32     52.33 o
 -26   2  16      190.03      250.16     69.57 o
 -24   2  16      104.08      104.84     43.47 o
 -22   2  16       25.01       -6.21     61.11 o
 -20   2  16      160.01      169.00     56.09 o
 -18   2  16      942.43      814.96     44.56 o
 -16   2  16        8.08      -15.35     22.52 o
 -14   2  16       37.65       -0.42     17.40 o
 -12   2  16        2.76      -13.39     13.39 o
 -10   2  16     1960.83     1915.15     60.70 o
  -8   2  16      529.95      620.10     36.47 o
  -6   2  16        9.29      -19.02     21.27 o
  -4   2  16     2284.61     2158.92     63.81 o
  -2   2  16      110.57      110.18     31.40 o
   0   2  16       95.55      126.27     35.15 o
   2   2  16      998.78      981.57     57.99 o
   4   2  16      519.15      459.46     84.28 o
   6   2  16      176.12      170.31     82.34 o
 -25   3  16        1.56      -17.78     56.01 o
 -23   3  16      166.34      282.07     47.09 o
 -21   3  16      772.71      816.04     58.73 o
 -19   3  16      274.34      222.79     33.36 o
 -17   3  16      390.14      469.88     27.75 o
 -15   3  16       11.51      -20.97     21.91 o
 -13   3  16      140.45      133.56     28.20 o
 -11   3  16       42.05        1.63     21.70 o
  -9   3  16     3905.41     3800.01    101.82 o
  -7   3  16     9196.84     8490.69    464.21 o
  -5   3  16     2968.92     2661.19    185.64 o
  -3   3  16     1033.51     1086.29     55.54 o
  -1   3  16      495.17      396.71     42.89 o
   1   3  16      718.41      629.19     49.05 o
   3   3  16      325.97      244.90     41.50 o
   5   3  16       21.93      137.95     52.36 o
   7   3  16        5.44      -12.60     65.74 o
 -24   4  16      272.18      329.33     85.75 o
 -22   4  16       22.44       -6.60     46.26 o
 -20   4  16       15.34       -9.62     25.81 o
 -18   4  16      234.52      230.28     33.48 o
 -16   4  16       41.11       71.89     19.66 o
 -14   4  16      682.83      661.71     37.89 o
 -12   4  16      381.35      333.58     28.64 o
 -10   4  16       78.98       43.87     36.03 o
  -8   4  16     7498.15     7400.75    136.80 o
  -6   4  16      430.85      471.25     40.03 o
  -4   4  16     1259.64     1404.42     62.17 o
  -2   4  16        1.33       10.14     26.63 o
   0   4  16     1142.42      967.52     56.43 o
   2   4  16       88.94       69.90     30.48 o
   4   4  16      440.67      440.60     61.21 o
   6   4  16        4.11       27.01     47.01 o
 -25   5  16      572.57      670.30     89.00 o
 -23   5  16      326.10      275.85     46.92 o
 -21   5  16      365.69      335.28     38.46 o
 -19   5  16        2.26        2.71     26.38 o
 -17   5  16      247.20      159.98     25.04 o
 -15   5  16       64.41       67.11     20.79 o
 -13   5  16      107.14       38.16     19.39 o
 -11   5  16     2475.70     2482.93     79.39 o
  -9   5  16     4207.44     4200.71    108.83 o
  -7   5  16     1527.14     1619.79     64.54 o
  -5   5  16       23.04       50.61     28.34 o
  -3   5  16      165.65      126.17     31.19 o
  -1   5  16       59.31       20.82     30.28 o
   1   5  16       33.25      -18.72     29.30 o
   3   5  16       48.90       11.65     29.49 o
   5   5  16      351.29      287.76     57.73 o
   7   5  16      119.27      185.43     54.61 o
 -24   6  16       98.29       84.44     43.83 o
 -22   6  16      105.51       97.63     34.19 o
 -20   6  16       21.89       11.86     28.72 o
 -18   6  16      165.22      135.34     30.23 o
 -16   6  16      190.31      148.20     23.16 o
 -14   6  16      220.07      166.48     23.12 o
 -12   6  16     2544.36     2611.59     69.27 o
 -10   6  16      282.83      293.10     35.33 o
  -8   6  16      237.94      252.57     34.43 o
  -6   6  16        0.01       -2.10     30.77 o
  -4   6  16       68.64       82.49     29.42 o
  -2   6  16       37.75       18.37     28.93 o
   0   6  16      420.43      416.13     44.16 o
   2   6  16      179.37      240.20     40.14 o
   4   6  16      198.99      227.37     37.58 o
   6   6  16      242.57      272.29     59.13 o
 -23   7  16        3.13        8.23     35.03 o
 -21   7  16       18.58      -18.27     28.05 o
 -19   7  16        1.48      -10.99     25.02 o
 -17   7  16       39.28       11.18     20.22 o
 -15   7  16      921.82      877.53     37.14 o
 -13   7  16     1033.22      996.99     39.95 o
 -11   7  16        5.11      -19.82     19.82 o
  -9   7  16     8886.02     8815.58    180.46 o
  -7   7  16     6731.55     7025.64    153.78 o
  -5   7  16     1869.66     1874.40     70.40 o
  -3   7  16      954.70      997.54     53.37 o
  -1   7  16      320.19      360.30     57.73 o
   1   7  16      486.45      484.70     46.25 o
   3   7  16       23.74       14.62     29.62 o
   5   7  16      155.15      149.68     40.20 o
 -24   8  16       50.07       -8.20     56.55 o
 -22   8  16      326.26      258.31     39.47 o
 -20   8  16       31.07       32.45     29.01 o
 -18   8  16      148.82       97.00     29.80 o
 -16   8  16        2.20       -6.14     19.60 o
 -14   8  16      196.29      188.44     24.24 o
 -12   8  16       97.31      101.09     24.48 o
 -10   8  16     1130.66     1080.40     47.69 o
  -8   8  16      416.05      457.39     48.03 o
  -6   8  16       64.19       74.51     30.50 o
  -4   8  16        8.87       53.84     35.04 o
  -2   8  16      399.76      388.95     44.58 o
   0   8  16       13.61       34.34     31.13 o
   2   8  16      404.15      414.64     47.43 o
   4   8  16       91.01       60.92     32.35 o
 -23   9  16       47.73       84.82     43.97 o
 -21   9  16       32.97       39.09     38.34 o
 -19   9  16      125.40       72.41     29.88 o
 -17   9  16       82.13       91.58     23.59 o
 -15   9  16       10.21       -3.84     19.84 o
 -13   9  16      359.76      279.60     28.80 o
 -11   9  16       56.51       55.57     23.11 o
  -9   9  16      997.18      982.27     63.15 o
  -7   9  16       87.81       86.17     25.13 o
  -5   9  16      188.49      226.69     29.74 o
  -3   9  16       19.71       43.73     28.67 o
  -1   9  16       47.52       28.46     30.99 o
   1   9  16       39.48        0.08     31.31 o
   3   9  16      132.61      248.08     41.60 o
   5   9  16       32.10       22.22     37.65 o
 -22  10  16      276.72      271.68     47.12 o
 -20  10  16      216.22      236.16     46.25 o
 -18  10  16        7.51        1.96     32.25 o
 -16  10  16      311.79      284.40     27.42 o
 -14  10  16        2.14      -17.04     19.82 o
 -12  10  16      182.80      156.57     26.51 o
 -10  10  16     1095.81     1181.16     48.85 o
  -8  10  16      953.57     1068.62     53.14 o
  -6  10  16      281.12      277.59     30.22 o
  -4  10  16      439.26      427.33     33.97 o
  -2  10  16       15.20       34.55     25.24 o
   0  10  16      178.14      217.59     44.78 o
   2  10  16        0.84      -25.84     40.03 o
   4  10  16        0.00        4.40     28.56 o
 -21  11  16       52.04       20.19     43.37 o
 -19  11  16       44.46       53.61     36.24 o
 -17  11  16        3.25        9.36     25.11 o
 -15  11  16        8.95       13.19     23.63 o
 -13  11  16       92.14       41.02     26.37 o
 -11  11  16      517.15      569.72     45.68 o
  -9  11  16        0.14       -3.62     24.52 o
  -7  11  16      296.48      315.59     35.60 o
  -5  11  16      219.28      138.72     30.81 o
  -3  11  16        0.25      -31.15     31.15 o
  -1  11  16       15.64       54.58     31.75 o
   1  11  16       44.99       24.41     31.68 o
   3  11  16       69.97       39.74     34.40 o
 -20  12  16      202.28      198.69     41.67 o
 -18  12  16       32.39       27.99     33.59 o
 -16  12  16       16.35      -23.96     23.96 o
 -14  12  16        4.99      -21.54     28.76 o
 -12  12  16      214.70      202.81     32.47 o
 -10  12  16       90.03       55.03     25.60 o
  -8  12  16      362.54      415.01     36.23 o
  -6  12  16       27.09       40.91     25.51 o
  -4  12  16       65.73       43.03     27.61 o
  -2  12  16       52.24       47.48     28.54 o
   0  12  16       29.32       52.01     32.91 o
   2  12  16       28.08       34.73     33.30 o
 -19  13  16        1.00      -10.29     33.86 o
 -17  13  16       58.14       32.24     26.17 o
 -15  13  16      238.50      237.38     38.65 o
 -13  13  16       10.27      -12.43     24.26 o
 -11  13  16        1.03       -4.47     28.89 o
  -9  13  16      464.86      597.73     39.58 o
  -7  13  16        7.03        1.87     22.83 o
  -5  13  16       30.69       17.65     25.42 o
  -3  13  16       62.61      112.60     29.93 o
  -1  13  16       15.99        6.61     28.45 o
   1  13  16        0.43       13.42     31.49 o
 -18  14  16      305.76      406.48     78.84 o
 -16  14  16      186.85      258.49     30.79 o
 -14  14  16        4.18       11.73     20.72 o
 -12  14  16      210.23      181.52     40.67 o
 -10  14  16      526.33      476.03     51.25 o
  -8  14  16      235.25      296.38     70.91 o
  -6  14  16      218.36      188.02     41.61 o
  -4  14  16        2.77       -8.78     22.12 o
  -2  14  16       45.14       87.49     30.07 o
   0  14  16      136.60      140.38     33.34 o
 -15  15  16      109.35      190.28     43.17 o
 -13  15  16      564.84      546.76     54.09 o
 -11  15  16        0.60      -27.19     31.23 o
  -9  15  16       36.25       10.19     33.19 o
  -7  15  16      600.17      667.76     59.03 o
  -5  15  16      121.93       60.56     36.27 o
  -3  15  16       26.98      -25.95     57.77 o
 -14  16  16        8.76       19.93     34.49 o
 -12  16  16        3.52      -24.47     31.04 o
 -10  16  16        9.81      -29.28     32.10 o
  -8  16  16        0.01       54.76     68.11 o
  -6  16  16        1.53       50.60     33.94 o
  -4  16  16      108.88       99.66     40.24 o
 -25   1  17      245.86      267.50    124.21 o
 -23   1  17      283.13      276.86     64.90 o
 -21   1  17       82.28       60.40     41.57 o
 -19   1  17      211.26      168.37     34.73 o
 -17   1  17      169.87       58.43     24.53 o
 -15   1  17      108.94       36.56     19.78 o
 -13   1  17      116.26       48.96     15.38 o
 -11   1  17     6064.29     5944.88    119.07 o
  -9   1  17        3.79       68.18     26.67 o
  -7   1  17     1608.47     1765.44     59.73 o
  -5   1  17        9.33       24.38     25.19 o
  -3   1  17      651.22      701.16     48.10 o
  -1   1  17      173.85      180.23     47.48 o
   1   1  17      208.82      213.14     61.43 o
   3   1  17      452.43      532.01     66.26 o
   5   1  17      168.94      142.00     55.47 o
 -24   2  17      105.18       82.15     43.45 o
 -22   2  17      169.59       94.28     39.54 o
 -20   2  17        9.66      -10.73     28.51 o
 -18   2  17       20.97      -15.13     25.99 o
 -16   2  17        6.88      -21.29     21.29 o
 -14   2  17        0.43      -17.20     17.20 o
 -12   2  17      998.92     1015.41     46.02 o
 -10   2  17     1906.32     1887.88     62.19 o
  -8   2  17      187.10      239.69     29.90 o
  -6   2  17       49.95       64.46     25.31 o
  -4   2  17     1534.53     1337.53     73.03 o
  -2   2  17        1.54      -19.83     28.10 o
   0   2  17        0.15      -13.85     38.73 o
   2   2  17        0.17        5.02     41.76 o
   4   2  17      142.41       49.82     48.87 o
   6   2  17        0.33      -14.59     47.58 o
 -25   3  17       28.03       26.13     44.14 o
 -23   3  17       64.78       38.72     37.72 o
 -21   3  17       26.78      -23.60     32.24 o
 -19   3  17       65.43       72.45     29.54 o
 -17   3  17       34.04       26.72     19.77 o
 -15   3  17      455.23      395.04     33.22 o
 -13   3  17      516.93      442.32     34.83 o
 -11   3  17       41.32       61.49     33.77 o
  -9   3  17     1543.74     1627.17     83.99 o
  -7   3  17      718.97      684.58     47.49 o
  -5   3  17       37.34       28.75     27.55 o
  -3   3  17      145.50      156.03     36.64 o
  -1   3  17       13.25      -28.17     28.17 o
   1   3  17       31.89      -12.40     32.61 o
   3   3  17       13.54      -54.32     54.32 o
   5   3  17      262.54      387.53     65.36 o
 -24   4  17      111.63      200.95     51.70 o
 -22   4  17       16.67        7.50     41.72 o
 -20   4  17      169.08       99.70     30.71 o
 -18   4  17      913.60      805.81     45.33 o
 -16   4  17      166.25       73.65     20.58 o
 -14   4  17      134.56      153.03     26.58 o
 -12   4  17     2248.69     2154.62     78.06 o
 -10   4  17     6808.06     6363.26    145.24 o
  -8   4  17      646.91      633.32     51.40 o
  -6   4  17      774.57      709.14     47.67 o
  -4   4  17       72.61      104.62     32.01 o
  -2   4  17      152.51      162.29     35.57 o
   0   4  17      107.31      147.57     37.60 o
   2   4  17      176.34      197.64     40.84 o
   4   4  17       81.29       98.29     49.15 o
 -25   5  17       79.22       38.56     45.88 o
 -23   5  17      731.77      836.43     62.51 o
 -21   5  17        0.01        8.15     28.50 o
 -19   5  17       11.68      -26.50     26.50 o
 -17   5  17       23.98       26.27     20.28 o
 -15   5  17      472.68      425.19     28.20 o
 -13   5  17       39.50       25.38     29.78 o
 -11   5  17        6.40       17.26     30.86 o
  -9   5  17      274.45      347.95     39.15 o
  -7   5  17      208.75      159.67     44.56 o
  -5   5  17      715.34      697.73     48.18 o
  -3   5  17       14.35      -17.31     28.17 o
  -1   5  17       47.68       62.83     32.95 o
   1   5  17       10.33      -28.78     28.78 o
   3   5  17      128.59      194.10     53.94 o
   5   5  17       64.46       11.57     46.78 o
 -24   6  17       45.52        3.19     39.95 o
 -22   6  17      180.29      166.64     63.87 o
 -20   6  17       24.44       31.30     28.08 o
 -18   6  17       63.06       29.76     27.23 o
 -16   6  17       10.54       27.64     21.11 o
 -14   6  17       66.94       85.15     22.31 o
 -12   6  17       16.13       30.38     22.40 o
 -10   6  17       21.93       57.29     57.80 o
  -8   6  17     2400.02     2585.22     83.99 o
  -6   6  17      369.69      340.15     38.38 o
  -4   6  17      770.39      790.70     71.25 o
  -2   6  17      191.18      177.05     37.52 o
   0   6  17      110.25       82.10     35.38 o
   2   6  17      441.61      442.27     46.23 o
   4   6  17      295.06      308.16     75.01 o
 -23   7  17      100.71       96.52     41.23 o
 -21   7  17        2.62       18.76     35.40 o
 -19   7  17      168.93      165.48     32.90 o
 -17   7  17      173.79      117.54     24.60 o
 -15   7  17     1198.19     1308.44     46.42 o
 -13   7  17        1.78        2.74     22.43 o
 -11   7  17     1228.02     1291.30     50.99 o
  -9   7  17      202.65      208.56     34.78 o
  -7   7  17     1065.42     1133.59     57.28 o
  -5   7  17      642.41      590.74     67.10 o
  -3   7  17      416.82      372.13     41.86 o
  -1   7  17        0.01       -9.96     30.17 o
   1   7  17       14.44       47.30     35.21 o
   3   7  17       21.48       12.56     35.30 o
 -22   8  17       15.93       26.69     33.07 o
 -20   8  17       18.74       21.19     29.67 o
 -18   8  17      247.14      231.25     34.78 o
 -16   8  17      124.27      133.52     24.56 o
 -14   8  17      232.35      219.74     26.60 o
 -12   8  17      681.89      765.75     42.98 o
 -10   8  17        0.03      -23.03     23.03 o
  -8   8  17     2143.85     2136.31     65.30 o
  -6   8  17      120.91       86.37     32.46 o
  -4   8  17     1970.15     1963.44     75.40 o
  -2   8  17       88.69       81.29     33.75 o
   0   8  17       33.59       16.11     33.00 o
   2   8  17      536.59      643.60     54.16 o
   4   8  17       42.75       36.79     39.18 o
 -23   9  17        0.83       -0.74     52.15 o
 -21   9  17      277.08      354.36     48.94 o
 -19   9  17       27.98       13.11     28.46 o
 -17   9  17       27.96        0.89     20.90 o
 -15   9  17      122.89      127.29     34.86 o
 -13   9  17      740.51      796.70     41.31 o
 -11   9  17        2.73      -21.09     21.09 o
  -9   9  17      257.46      294.33     31.53 o
  -7   9  17      635.49      660.97     41.88 o
  -5   9  17        0.05       14.06     23.87 o
  -3   9  17      469.85      406.40     41.29 o
  -1   9  17      586.59      611.65     48.77 o
   1   9  17      410.76      373.42     54.52 o
   3   9  17       72.37       74.95     39.45 o
 -22  10  17      118.22       26.94     48.11 o
 -20  10  17      366.40      358.89     47.90 o
 -18  10  17      107.76      105.30     37.59 o
 -16  10  17      269.84      330.09     32.91 o
 -14  10  17      261.83      253.75     29.46 o
 -12  10  17       19.84        9.92     22.34 o
 -10  10  17        0.16       37.18     23.83 o
  -8  10  17      232.74      298.60     31.82 o
  -6  10  17        3.01      -22.81     22.81 o
  -4  10  17       44.15       24.11     29.11 o
  -2  10  17       60.36       70.84     33.56 o
   0  10  17       11.38        4.79     32.62 o
   2  10  17       36.75      -23.72     33.82 o
 -21  11  17       48.31       28.14     41.22 o
 -19  11  17      418.06      376.94     47.39 o
 -17  11  17      197.33      218.11     32.73 o
 -15  11  17        0.63      -14.24     26.12 o
 -13  11  17        0.24        4.65     26.03 o
 -11  11  17     1440.59     1455.95     61.43 o
  -9  11  17      477.51      548.53     41.93 o
  -7  11  17      195.01      227.41     34.84 o
  -5  11  17       13.14        4.58     27.59 o
  -3  11  17        8.15      -26.29     28.08 o
  -1  11  17       12.33      -23.18     30.17 o
   1  11  17       73.45       93.34     37.36 o
 -20  12  17       12.77       17.56     37.54 o
 -18  12  17       47.52       52.32     34.81 o
 -16  12  17       20.67       -6.69     28.13 o
 -14  12  17      150.30      115.76     30.26 o
 -12  12  17      353.78      330.64     35.66 o
 -10  12  17       42.36       28.85     26.87 o
  -8  12  17      495.94      535.94     72.93 o
  -6  12  17        1.93       12.67     31.36 o
  -4  12  17       56.69       29.72     31.70 o
  -2  12  17        0.32      -27.33     27.33 o
   0  12  17        3.76      -17.02     34.50 o
 -19  13  17       41.18       27.52     35.60 o
 -17  13  17       34.06       37.32     27.79 o
 -15  13  17      536.19      584.88     42.39 o
 -13  13  17       17.07       32.31     27.05 o
 -11  13  17       64.57      122.36     28.81 o
  -9  13  17      254.34      306.05     34.69 o
  -7  13  17        0.08        2.14     26.71 o
  -5  13  17        2.96       -1.63     28.98 o
  -3  13  17        0.45       23.80     30.49 o
  -1  13  17       46.45       70.94     33.63 o
 -16  14  17        9.80       32.73     26.67 o
 -14  14  17      101.22       90.04     26.35 o
 -12  14  17      108.50      105.47     67.25 o
 -10  14  17       18.06        0.30     34.17 o
  -8  14  17      516.46      546.55     56.54 o
  -6  14  17       36.69       -3.03     23.38 o
  -4  14  17      252.56      388.82     51.62 o
  -2  14  17      162.44      186.21     35.46 o
 -15  15  17      380.07      562.90     70.27 o
 -13  15  17       30.69       51.94     36.79 o
 -11  15  17       22.27       30.14     46.13 o
  -9  15  17      291.41      262.54     61.21 o
  -7  15  17       27.23       47.32     37.48 o
  -5  15  17        7.92       -2.57     33.29 o
 -24   0  18       28.90      -22.34     62.08 o
 -22   0  18      297.92      222.46    153.03 o
 -20   0  18      117.41       31.71     74.58 o
 -18   0  18     4475.07     4149.90    215.54 o
 -16   0  18      698.48      652.89     52.45 o
 -14   0  18       32.33       43.76     37.01 o
 -12   0  18      865.40      690.48     61.05 o
 -10   0  18     3043.28     2899.38    113.29 o
  -8   0  18      133.81      238.22     86.43 o
  -6   0  18      151.10      111.58     42.65 o
  -4   0  18       76.54       93.98     56.90 o
  -2   0  18      139.66      127.17     66.82 o
   0   0  18      631.46      590.58     92.25 o
   2   0  18       72.21        8.62     65.09 o
   4   0  18       82.09      153.47     78.03 o
 -25   1  18        1.82       -9.71     86.11 o
 -23   1  18       36.29      -47.03     88.04 o
 -21   1  18      535.11      488.33     44.18 o
 -19   1  18      103.60       23.19     30.87 o
 -17   1  18        1.90        9.45     35.35 o
 -15   1  18      724.76      663.24     40.82 o
 -13   1  18       59.41       26.63     30.57 o
 -11   1  18      575.14      559.94     39.90 o
  -9   1  18     3734.81     3558.80     88.21 o
  -7   1  18     1030.70      976.26     55.57 o
  -5   1  18        1.50      -28.67     28.67 o
  -3   1  18       69.18       25.15     39.46 o
  -1   1  18      359.18      455.85     59.13 o
   1   1  18      136.53      107.65     68.11 o
   3   1  18        1.73      -32.65     42.68 o
 -24   2  18        5.70      -37.22     37.22 o
 -22   2  18      691.75      582.53     53.87 o
 -20   2  18      231.98      185.30     39.93 o
 -18   2  18      376.69      400.52     68.19 o
 -16   2  18     1410.85     1481.95     55.71 o
 -14   2  18      417.22      518.64     33.21 o
 -12   2  18       17.31       59.73     39.58 o
 -10   2  18       30.99       45.45     35.11 o
  -8   2  18     1696.20     1645.25     70.27 o
  -6   2  18      469.08      453.54     42.66 o
  -4   2  18       41.82       51.75     32.07 o
  -2   2  18       44.54      -13.88     39.31 o
   0   2  18      192.02      113.91     46.92 o
   2   2  18        9.12      -25.38     43.58 o
   4   2  18       30.65      -24.94     49.79 o
 -25   3  18      189.92      206.17     49.89 o
 -23   3  18        0.87      -17.61     36.09 o
 -21   3  18       30.98       -0.92     32.27 o
 -19   3  18        0.08      -30.30     30.30 o
 -17   3  18      496.06      485.28     33.25 o
 -15   3  18     1621.16     1427.91     54.90 o
 -13   3  18       88.39      103.39     32.18 o
 -11   3  18      623.78      599.63     45.75 o
  -9   3  18      391.39      442.95     42.67 o
  -7   3  18      133.21       86.38     32.58 o
  -5   3  18       12.73       46.74     33.44 o
  -3   3  18       74.18      -25.24     37.64 o
  -1   3  18      320.56      276.98     51.60 o
   1   3  18       21.50      -12.94     54.32 o
   3   3  18       97.11      158.69     81.26 o
 -24   4  18      195.36      160.69     45.70 o
 -22   4  18        1.56      -22.25     38.04 o
 -20   4  18       27.99       43.19     34.02 o
 -18   4  18      408.96      393.84     37.66 o
 -16   4  18       11.75       -1.01     21.48 o
 -14   4  18      903.07      912.33     44.71 o
 -12   4  18        5.26        3.53     29.59 o
 -10   4  18     1659.94     1592.07     69.39 o
  -8   4  18        0.00       18.43     30.70 o
  -6   4  18     1458.29     1506.40     69.58 o
  -4   4  18      149.58      139.73     35.64 o
  -2   4  18      212.35      242.01     40.48 o
   0   4  18        6.28        3.55     39.05 o
   2   4  18      267.23      208.02     54.52 o
   4   4  18       76.62       51.30     49.53 o
 -23   5  18      188.96      247.38     87.77 o
 -21   5  18       45.92        1.15     34.58 o
 -19   5  18       23.51      -23.10     26.77 o
 -17   5  18       40.37       10.67     21.91 o
 -15   5  18       57.91       74.65     22.21 o
 -13   5  18      263.46      287.27     44.36 o
 -11   5  18      426.27      509.78     44.80 o
  -9   5  18        1.57       37.85     31.05 o
  -7   5  18     1107.45     1130.43     72.27 o
  -5   5  18        0.08       -8.62     36.88 o
  -3   5  18      119.67       93.89     35.27 o
  -1   5  18      138.02      106.64     37.00 o
   1   5  18       18.49       16.50     42.78 o
   3   5  18        0.02      -20.94     46.36 o
 -24   6  18      345.22      253.61     48.98 o
 -22   6  18      114.85      156.90     42.78 o
 -20   6  18      136.53      148.23     33.27 o
 -18   6  18        0.04      -25.99     25.99 o
 -16   6  18        0.78      -19.95     19.95 o
 -14   6  18       75.75       37.21     23.82 o
 -12   6  18      578.83      699.31     49.72 o
 -10   6  18        7.25        1.31     39.72 o
  -8   6  18       10.69      -20.83     29.72 o
  -6   6  18        0.89      -27.40     27.81 o
  -4   6  18     1150.66      995.05     69.57 o
  -2   6  18        7.93        8.79     31.29 o
   0   6  18      111.77      123.66     39.95 o
   2   6  18        3.53      -32.62     59.70 o
 -23   7  18       53.18       63.23     39.16 o
 -21   7  18      181.31      204.56     37.40 o
 -19   7  18       53.28       66.16     30.26 o
 -17   7  18       15.39       -3.76     20.04 o
 -15   7  18     1094.81     1036.44     42.82 o
 -13   7  18      907.38      946.75     45.69 o
 -11   7  18     1920.42     1949.45     64.43 o
  -9   7  18     3929.35     3877.60    108.37 o
  -7   7  18     3023.26     3224.96    128.44 o
  -5   7  18      394.29      383.92     42.97 o
  -3   7  18     3213.11     3478.08    160.97 o
  -1   7  18      577.44      607.31     51.83 o
   1   7  18      480.97      567.95     68.03 o
   3   7  18      401.22      512.94     69.18 o
 -22   8  18        3.19        8.50     32.88 o
 -20   8  18       89.13      108.68     32.82 o
 -18   8  18        4.60      -26.11     26.11 o
 -16   8  18       18.47        3.06     21.49 o
 -14   8  18        7.21        6.06     23.41 o
 -12   8  18     1656.80     1619.73     59.02 o
 -10   8  18      619.07      673.93     55.69 o
  -8   8  18     2232.02     2383.84     92.25 o
  -6   8  18      332.45      333.83     86.53 o
  -4   8  18      143.38      116.77     62.17 o
  -2   8  18       57.23       41.30     33.78 o
   0   8  18        8.19       65.83     37.47 o
   2   8  18      338.29      385.56     50.00 o
 -21   9  18      157.41      169.61     44.22 o
 -19   9  18       52.61      108.67     32.12 o
 -17   9  18       60.27       75.71     24.00 o
 -15   9  18        9.22       -5.08     23.31 o
 -13   9  18        3.16      -13.04     23.33 o
 -11   9  18      214.27      257.58     31.78 o
  -9   9  18        6.99        4.89     24.14 o
  -7   9  18      705.65      677.13     42.46 o
  -5   9  18      302.34      322.50     34.88 o
  -3   9  18      579.96      531.51     48.18 o
  -1   9  18       46.57      -17.31     42.46 o
   1   9  18       50.31       57.52     49.38 o
 -20  10  18        0.88       15.52     37.68 o
 -18  10  18       10.43        4.80     34.27 o
 -16  10  18        0.95        8.18     27.67 o
 -14  10  18      114.92       65.81     30.03 o
 -12  10  18       16.42       24.20     23.67 o
 -10  10  18       20.25        6.80     24.23 o
  -8  10  18       48.88       65.11     30.37 o
  -6  10  18       11.60      -27.84     27.84 o
  -4  10  18       62.10       96.36     33.79 o
  -2  10  18       99.76       59.70     35.02 o
   0  10  18       45.21       38.44     37.45 o
 -19  11  18        0.79      -35.55     35.64 o
 -17  11  18      192.17      169.24     31.86 o
 -15  11  18       87.73      105.65     32.30 o
 -13  11  18       29.35       -1.16     27.13 o
 -11  11  18        1.45      -11.13     27.33 o
  -9  11  18      132.29      105.10     41.13 o
  -7  11  18       18.44      -11.50     27.39 o
  -5  11  18       26.92       42.64     32.02 o
  -3  11  18      108.40      136.49     37.25 o
  -1  11  18       18.73       -2.53     33.78 o
 -18  12  18       84.92       37.31     37.84 o
 -16  12  18      133.63      129.66     38.33 o
 -14  12  18      317.91      471.10     42.36 o
 -12  12  18        8.11       -3.84     27.28 o
 -10  12  18      156.24      180.61     33.15 o
  -8  12  18        9.35       -8.09     27.77 o
  -6  12  18        0.91      -19.42     28.09 o
  -4  12  18        6.06       -8.07     29.94 o
  -2  12  18       75.77       83.33     37.83 o
 -17  13  18       24.10       11.85     33.99 o
 -15  13  18      110.98       97.35     32.97 o
 -13  13  18      131.62      166.73     32.47 o
 -11  13  18      429.94      483.69     41.67 o
  -9  13  18       55.43      107.10     31.19 o
  -7  13  18       70.66       90.17     30.66 o
  -5  13  18       50.07       77.59     31.96 o
  -3  13  18       26.49       28.85     32.62 o
 -14  14  18      304.78      398.37     37.20 o
 -12  14  18      266.28      366.23     71.59 o
 -10  14  18      286.18      368.09     42.97 o
  -8  14  18        1.74       19.56     26.53 o
  -6  14  18      148.06      168.69     49.05 o
 -11  15  18       19.77      -14.66     52.16 o
 -23   1  19      151.83       70.69     40.53 o
 -21   1  19        6.53       18.54     39.94 o
 -19   1  19        8.34       42.89     39.63 o
 -17   1  19      143.46      146.69     45.42 o
 -15   1  19     1106.71      984.12     72.24 o
 -13   1  19      252.53      223.92     45.58 o
 -11   1  19       90.68      102.24     36.08 o
  -9   1  19     3028.16     2918.20     94.01 o
  -7   1  19      369.25      275.29     48.60 o
  -5   1  19      251.38      258.58     52.28 o
  -3   1  19      572.92      547.64     62.57 o
  -1   1  19       98.45       51.02     42.86 o
   1   1  19       73.13       20.64     45.35 o
   3   1  19      197.40      190.27     65.52 o
 -24   2  19        0.41      -20.80     60.99 o
 -22   2  19       47.85       21.92     37.07 o
 -20   2  19       66.40       22.81     40.55 o
 -18   2  19        0.36       11.72     36.95 o
 -16   2  19       40.96        2.11     67.25 o
 -14   2  19       12.20        8.83     30.55 o
 -12   2  19       66.41       73.72     33.01 o
 -10   2  19      397.29      448.43     44.94 o
  -8   2  19      140.18      141.54     35.56 o
  -6   2  19      182.90      159.59     37.85 o
  -4   2  19        6.56      -41.72     44.19 o
  -2   2  19      347.58      324.73     54.44 o
   0   2  19        6.75       -7.65     42.76 o
   2   2  19       18.09      -45.86     45.86 o
 -23   3  19        1.45       -8.61     36.13 o
 -21   3  19      196.72      139.48     66.39 o
 -19   3  19      452.25      506.07     59.28 o
 -17   3  19      630.66      624.38     50.65 o
 -15   3  19       23.62       36.37     31.56 o
 -13   3  19       73.49      145.66     59.76 o
 -11   3  19     1160.44     1160.27     61.81 o
  -9   3  19      752.01      760.30     53.23 o
  -7   3  19      123.66      177.66     42.28 o
  -5   3  19      206.64      180.86     38.30 o
  -3   3  19     1000.61     1179.87     81.54 o
  -1   3  19        0.26      -13.45     42.29 o
   1   3  19       52.03       74.77     48.15 o
 -24   4  19       13.24       44.35     42.38 o
 -22   4  19        0.40      -20.05     34.66 o
 -20   4  19      483.65      500.16     52.45 o
 -18   4  19      311.60      402.02     45.17 o
 -16   4  19       72.87       54.19     25.31 o
 -14   4  19       67.64       48.36     33.15 o
 -12   4  19      209.34      223.64     45.60 o
 -10   4  19      137.26      119.89     45.10 o
  -8   4  19       19.12       39.52     32.56 o
  -6   4  19       34.97      -14.78     31.03 o
  -4   4  19      338.60      360.32     44.52 o
  -2   4  19       90.10       96.05     45.47 o
   0   4  19      581.17      543.71     64.65 o
   2   4  19        0.28      -44.43     44.43 o
 -23   5  19       81.75      115.95     49.79 o
 -21   5  19       33.52       30.61     35.77 o
 -19   5  19       63.26      111.33     33.91 o
 -17   5  19        4.25       -2.68     25.29 o
 -15   5  19      203.21      246.16     31.02 o
 -13   5  19      467.68      424.10     55.97 o
 -11   5  19      169.43      170.62     37.00 o
  -9   5  19       32.29       61.64     33.83 o
  -7   5  19        0.68       14.32     30.39 o
  -5   5  19      125.14       97.40     35.92 o
  -3   5  19       32.47       15.59     33.41 o
  -1   5  19      425.57      382.03     60.96 o
   1   5  19       16.03        5.62     47.95 o
 -22   6  19        7.31      -22.49     35.69 o
 -20   6  19       10.90      -14.65     28.36 o
 -18   6  19        8.28        0.04     27.13 o
 -16   6  19        1.14        3.29     23.77 o
 -14   6  19      122.88      135.79     28.68 o
 -12   6  19        0.05      -22.49     30.77 o
 -10   6  19       21.73        5.34     50.05 o
  -8   6  19       57.42       38.38     32.82 o
  -6   6  19     3017.45     3123.17     99.57 o
  -4   6  19       27.75       43.26     33.82 o
  -2   6  19     1117.51     1162.14     88.49 o
   0   6  19       52.67       41.64     56.47 o
 -23   7  19       85.55       65.00     41.33 o
 -21   7  19       40.89       42.49     39.03 o
 -19   7  19       19.80       -0.70     28.55 o
 -17   7  19      308.19      218.92     28.14 o
 -15   7  19      118.64      114.44     29.49 o
 -13   7  19      140.34      149.89     30.04 o
 -11   7  19      313.61      370.62     36.01 o
  -9   7  19       36.12       64.02     40.90 o
  -7   7  19       25.76       47.76     34.08 o
  -5   7  19      665.18      671.03     52.91 o
  -3   7  19       70.16      105.28     81.57 o
  -1   7  19        1.46      -18.08     35.58 o
   1   7  19      282.67      388.86    139.02 o
 -22   8  19      247.71      250.26     48.08 o
 -20   8  19        8.04       10.47     40.76 o
 -18   8  19      263.32      383.81     39.27 o
 -16   8  19      565.54      569.21     39.23 o
 -14   8  19       18.11       -8.75     24.38 o
 -12   8  19        1.60       -9.20     25.04 o
 -10   8  19     1124.28     1185.34     52.87 o
  -8   8  19        9.58      -10.93     30.12 o
  -6   8  19      859.01      981.87     59.87 o
  -4   8  19     1067.08     1206.16     73.06 o
  -2   8  19      545.31      598.35     53.91 o
   0   8  19     1225.94     1306.27     88.21 o
 -21   9  19      103.31       48.61     41.98 o
 -19   9  19        0.01      -34.67     34.67 o
 -17   9  19        3.48       20.60     23.76 o
 -15   9  19       12.91       27.72     25.62 o
 -13   9  19       68.63       93.51     28.06 o
 -11   9  19      156.88      180.22     30.92 o
  -9   9  19       26.98       16.66     28.56 o
  -7   9  19      363.05      383.33     37.96 o
  -5   9  19      555.42      629.44     62.30 o
  -3   9  19      242.40      325.00     56.22 o
  -1   9  19      330.92      389.22     59.43 o
 -20  10  19        0.57       18.80     43.55 o
 -18  10  19        2.03       19.31     36.34 o
 -16  10  19      173.77      213.54     37.01 o
 -14  10  19      465.69      532.92     44.98 o
 -12  10  19        1.67       24.35     30.44 o
 -10  10  19       16.67       15.44     30.27 o
  -8  10  19       62.58       85.74     32.92 o
  -6  10  19       20.17       47.94     33.55 o
  -4  10  19      184.76      202.31     48.13 o
  -2  10  19       82.99       30.14     35.53 o
 -19  11  19       57.28       15.11     38.27 o
 -17  11  19        0.21      -28.80     28.80 o
 -15  11  19       61.44      106.20     33.59 o
 -13  11  19      364.79      383.30     41.59 o
 -11  11  19      171.88      155.68     35.32 o
  -9  11  19       31.12      -10.98     30.02 o
  -7  11  19        3.01       -8.79     31.46 o
  -5  11  19       21.28       12.00     29.71 o
  -3  11  19        0.63        9.07     34.49 o
 -18  12  19      110.55      198.73     70.27 o
 -16  12  19       68.51       67.28     33.45 o
 -14  12  19      133.12      150.91     35.55 o
 -12  12  19      276.47      282.04     40.26 o
 -10  12  19      478.12      508.10     45.61 o
  -8  12  19      377.71      499.89     45.57 o
  -6  12  19       36.53        1.11     35.72 o
  -4  12  19      306.29      377.42     88.05 o
 -15  13  19       75.30      110.31     37.99 o
 -13  13  19       18.10       14.64     30.35 o
 -11  13  19      283.64      262.11     38.17 o
  -9  13  19       81.22       93.60     32.25 o
  -7  13  19      202.30      238.15     38.89 o
 -24   0  20       32.00       60.78     73.28 o
 -22   0  20      271.91      480.23     89.23 o
 -20   0  20      259.43      352.19     82.34 o
 -18   0  20      238.71      315.12     77.59 o
 -16   0  20       14.28      -38.80     55.61 o
 -14   0  20      942.79      672.49     90.53 o
 -12   0  20     3291.00     2876.62    165.54 o
 -10   0  20        7.15       57.33     58.63 o
  -8   0  20       63.34       85.79     65.96 o
  -6   0  20      510.73      674.64     94.84 o
  -4   0  20      890.82      811.30    105.62 o
  -2   0  20      277.35      160.36     71.56 o
   0   0  20        0.46      -19.40     66.82 o
 -23   1  20        7.45       43.76     45.40 o
 -21   1  20      312.36      339.56     59.06 o
 -19   1  20      569.18      608.16     79.53 o
 -17   1  20      804.18      715.74     67.82 o
 -15   1  20      126.41      164.38     47.10 o
 -13   1  20        5.93        4.25     37.03 o
 -11   1  20       14.62      -17.75     40.83 o
  -9   1  20      144.33      259.43     53.00 o
  -7   1  20       60.81       55.04     43.43 o
  -5   1  20       33.73      -19.95    106.48 o
  -3   1  20       38.34       71.64     45.02 o
  -1   1  20        2.38       54.74     49.38 o
   1   1  20       13.20      -19.97     48.31 o
 -24   2  20       34.28      -12.24     53.24 o
 -22   2  20      106.40      103.24     47.86 o
 -20   2  20        9.40       -2.41     41.06 o
 -18   2  20      114.47       68.58     42.36 o
 -16   2  20      397.13      401.42     55.41 o
 -14   2  20       98.41       96.80     43.23 o
 -12   2  20      999.20     1061.01     74.97 o
 -10   2  20       16.79       90.81     44.79 o
  -8   2  20      524.85      617.09     61.42 o
  -6   2  20      119.79      172.55     50.22 o
  -4   2  20       99.24      107.02     48.75 o
  -2   2  20      167.47      106.28     49.34 o
   0   2  20        8.50       -9.27     48.77 o
 -23   3  20       21.85      -19.79     53.45 o
 -21   3  20        5.81      -29.97     38.93 o
 -19   3  20      229.78      323.67     54.36 o
 -17   3  20      627.44      581.04     61.66 o
 -15   3  20      217.14      145.76     46.03 o
 -13   3  20      113.91      101.10     36.27 o
 -11   3  20     1341.91     1528.66     71.45 o
  -9   3  20       18.07      -12.16     32.17 o
  -7   3  20       95.63       69.86     85.35 o
  -5   3  20        0.82       -2.18     40.22 o
  -3   3  20       53.14       30.25     44.29 o
  -1   3  20       33.53       13.47     45.53 o
   1   3  20      192.78      201.15     97.42 o
 -22   4  20       12.11       34.13     61.86 o
 -20   4  20       28.89       19.73     39.46 o
 -18   4  20       49.52       40.69     52.81 o
 -16   4  20      595.19      651.01     53.44 o
 -14   4  20       77.73        5.39     32.39 o
 -12   4  20      212.65      191.13     39.03 o
 -10   4  20       44.84       48.01     35.83 o
  -8   4  20       68.44       34.35     33.03 o
  -6   4  20      141.97      184.52     54.96 o
  -4   4  20        4.20       -0.64     43.21 o
  -2   4  20       30.78       31.88     44.20 o
   0   4  20       68.73      119.82     54.54 o
 -23   5  20       46.66       37.58     45.02 o
 -21   5  20      760.08      843.01     73.25 o
 -19   5  20      175.74      148.76     49.38 o
 -17   5  20       72.12       20.03     25.19 o
 -15   5  20      539.31      582.90     41.31 o
 -13   5  20      377.14      471.07     47.45 o
 -11   5  20       36.79       66.58     34.34 o
  -9   5  20      393.74      329.42     43.07 o
  -7   5  20       12.58      -15.09     30.60 o
  -5   5  20      131.41      165.35     39.98 o
  -3   5  20       29.07       18.81     43.91 o
  -1   5  20       47.73      103.01     53.26 o
 -22   6  20       21.02      -18.90     51.51 o
 -20   6  20       19.08      104.27     46.52 o
 -18   6  20       71.83      118.18     39.42 o
 -16   6  20       67.90      108.32     28.13 o
 -14   6  20        5.02       49.70     27.14 o
 -12   6  20        0.34       60.88     43.26 o
 -10   6  20       50.38       42.67     34.82 o
  -8   6  20      251.10      345.75     53.24 o
  -6   6  20        4.29        5.86     39.67 o
  -4   6  20      182.90      264.76     54.09 o
  -2   6  20       54.63      -19.06     44.85 o
 -21   7  20      915.73      996.67    179.11 o
 -19   7  20      122.46      156.38     62.31 o
 -17   7  20      525.58      622.55     42.27 o
 -15   7  20      594.33      673.47     43.37 o
 -13   7  20       41.67       51.24     27.48 o
 -11   7  20        1.93        1.01     53.31 o
  -9   7  20      114.82       74.36     35.84 o
  -7   7  20      418.44      316.60     46.17 o
  -5   7  20        0.04       13.15     43.64 o
  -3   7  20      719.23      657.56     71.02 o
  -1   7  20       46.23       28.20     47.32 o
 -20   8  20      559.70      796.76     59.88 o
 -18   8  20       10.06       42.76     34.24 o
 -16   8  20      355.34      382.92     36.95 o
 -14   8  20      146.16      156.87     31.77 o
 -12   8  20      225.81      288.07     35.88 o
 -10   8  20       22.25       34.74     28.79 o
  -8   8  20       75.72       16.66     34.27 o
  -6   8  20       84.78       48.69     37.54 o
  -4   8  20       82.65       43.72     43.94 o
  -2   8  20       27.48       65.93     46.90 o
 -19   9  20        0.03       40.97     63.58 o
 -17   9  20      657.80      810.81     53.37 o
 -15   9  20      117.72      133.87     30.44 o
 -13   9  20      566.46      541.93     41.94 o
 -11   9  20       19.02      -24.49     26.88 o
  -9   9  20     1153.48     1148.06     54.60 o
  -7   9  20      219.97      163.37     33.89 o
  -5   9  20        4.88       36.58     47.53 o
  -3   9  20        1.02      -49.70     58.63 o
 -18  10  20       82.76      170.68     51.20 o
 -16  10  20       18.94       22.82     31.41 o
 -14  10  20       31.98       60.78     33.28 o
 -12  10  20       27.32       55.16     32.56 o
 -10  10  20       55.45       52.10     76.52 o
  -8  10  20       17.38       50.07     34.26 o
  -6  10  20       79.92      175.53     40.16 o
  -4  10  20      108.90       87.89     39.78 o
 -17  11  20       95.61       35.95     34.43 o
 -15  11  20      265.41      277.94     40.98 o
 -13  11  20        2.54      -28.20     31.54 o
 -11  11  20      243.29      269.71     41.70 o
  -9  11  20        0.51      -29.01     29.01 o
  -7  11  20       55.98       32.26     33.86 o
  -5  11  20       12.22      -26.80     33.33 o
 -14  12  20        0.13      -30.32     30.32 o
 -12  12  20      400.04      412.90     44.68 o
 -10  12  20      140.59      170.22     38.87 o
  -8  12  20        4.10       28.94     32.68 o
 -23   1  21       10.51       47.66     46.90 o
 -21   1  21       54.52      -48.07     48.07 o
 -19   1  21        0.73      -40.59     40.59 o
 -17   1  21        2.11      -35.77     35.77 o
 -15   1  21      409.65      386.63     57.69 o
 -13   1  21       53.79       -0.18     43.72 o
 -11   1  21     1894.57     1726.56     97.29 o
  -9   1  21      142.21      240.59     61.00 o
  -7   1  21      294.72      283.36     55.01 o
  -5   1  21      268.11      340.39     81.91 o
  -3   1  21       37.45       -6.22     48.26 o
  -1   1  21        6.70       35.38     51.08 o
 -22   2  21       13.28       16.23     42.13 o
 -20   2  21       85.64      138.03     49.24 o
 -18   2  21       62.18       20.84     40.35 o
 -16   2  21       23.84       -6.60     41.00 o
 -14   2  21      434.90      573.58     64.16 o
 -12   2  21      110.70       87.58     45.95 o
 -10   2  21       69.94       73.58     44.43 o
  -8   2  21       84.25       97.27     46.14 o
  -6   2  21      244.04      238.21     52.87 o
  -4   2  21      113.58      191.79     54.41 o
  -2   2  21        0.66       17.01     47.51 o
 -23   3  21       58.56       84.49     70.27 o
 -21   3  21      113.67      106.54     50.74 o
 -19   3  21       10.47       -0.24     42.76 o
 -17   3  21        3.06       -7.70     37.90 o
 -15   3  21      133.90       99.17     43.44 o
 -13   3  21        6.61       43.60     40.37 o
 -11   3  21        3.54       40.30     46.34 o
  -9   3  21      102.56       86.52     46.97 o
  -7   3  21        1.59       17.13     40.51 o
  -5   3  21       80.54       59.69     45.96 o
  -3   3  21      141.73      147.47     51.06 o
  -1   3  21       25.07      -48.01     48.01 o
 -22   4  21       73.58       65.72     46.94 o
 -20   4  21      324.16      417.55     59.88 o
 -18   4  21        0.24      -24.74     36.34 o
 -16   4  21       82.89       81.35     45.37 o
 -14   4  21       55.40        9.99     42.04 o
 -12   4  21      420.63      395.29     87.94 o
 -10   4  21      158.65      126.29     47.10 o
  -8   4  21      354.33      406.32     58.98 o
  -6   4  21       46.21       21.03     45.90 o
  -4   4  21       11.50      107.06     47.58 o
  -2   4  21       15.30       63.79     79.32 o
 -21   5  21      236.25      440.08     64.16 o
 -19   5  21      160.14       93.72     47.71 o
 -17   5  21        6.57        8.41     30.33 o
 -15   5  21        5.17        6.25     41.03 o
 -13   5  21      534.13      536.87     51.75 o
 -11   5  21      822.69      748.61     57.12 o
  -9   5  21       81.30      106.58     44.12 o
  -7   5  21       26.57       16.06     42.28 o
  -5   5  21        0.77       18.29     43.29 o
  -3   5  21      202.25       85.28     50.57 o
 -20   6  21      749.59     1166.13     83.25 o
 -18   6  21       79.93      190.69     50.38 o
 -16   6  21        1.01        0.77     27.20 o
 -14   6  21      213.84      243.53     35.27 o
 -12   6  21      100.38       80.67     38.05 o
 -10   6  21        0.03        4.00     35.43 o
  -8   6  21      626.91      525.60     62.21 o
  -6   6  21        8.24       37.51     45.04 o
  -4   6  21       57.05       45.25     47.64 o
 -19   7  21        6.05      -39.15     39.15 o
 -17   7  21       14.36       49.04     32.11 o
 -15   7  21        3.61       37.59     28.46 o
 -13   7  21      213.20      203.89     34.67 o
 -11   7  21        9.96       53.36     36.91 o
  -9   7  21        4.17      -24.48     33.05 o
  -7   7  21        7.42        2.70     36.40 o
  -5   7  21        1.97       -8.36     42.26 o
  -3   7  21        6.56       11.21     71.13 o
 -20   8  21      171.06      175.83     53.44 o
 -18   8  21      183.80      243.68     45.92 o
 -16   8  21      523.79      489.86     41.97 o
 -14   8  21      117.68       89.04     31.75 o
 -12   8  21      370.03      407.32     40.60 o
 -10   8  21       87.63      111.01     32.47 o
  -8   8  21      728.68      810.45     58.43 o
  -6   8  21      748.11      793.49     59.87 o
  -4   8  21      151.19      176.01     63.58 o
 -17   9  21       27.17       80.55     36.24 o
 -15   9  21       50.34       30.32     32.74 o
 -13   9  21       69.35       67.90     35.19 o
 -11   9  21       11.60       -1.63     31.58 o
  -9   9  21      178.45      149.85     40.58 o
  -7   9  21       52.79       49.25     36.52 o
 -16  10  21      136.09      114.33     38.04 o
 -14  10  21       15.44      -26.05     32.27 o
 -12  10  21       92.48       82.40     36.04 o
 -10  10  21       15.81      -16.36     33.49 o
  -8  10  21       53.30       35.63     36.18 o
 -13  11  21        0.03      -11.65     38.00 o
 -11  11  21      572.33      572.40     61.45 o
 -22   0  22       43.96      -61.21     61.21 o
 -20   0  22       91.24      254.34     79.32 o
 -18   0  22      235.06       95.27     67.25 o
 -16   0  22       97.52       -1.72     65.52 o
 -14   0  22      518.73      554.80     96.56 o
 -12   0  22     1837.81     1462.23    130.62 o
 -10   0  22      106.78      130.19     75.01 o
  -8   0  22       69.90      106.48     76.73 o
  -6   0  22       37.70        1.72     63.80 o
  -4   0  22      148.17      258.65     88.37 o
 -21   1  22        5.12       35.80     45.48 o
 -19   1  22        0.87      -32.92     43.69 o
 -17   1  22      179.98      111.91     49.31 o
 -15   1  22      776.53      839.30     72.55 o
 -13   1  22     1714.41     1806.27    103.18 o
 -11   1  22      244.20      417.90     83.20 o
  -9   1  22      109.48      111.27     50.88 o
  -7   1  22       93.34      143.44     57.77 o
  -5   1  22       32.39      -15.07     60.14 o
  -3   1  22       93.56      130.39     58.34 o
 -20   2  22      311.45      326.93    142.69 o
 -18   2  22        4.81      -10.05     60.35 o
 -16   2  22      508.71      626.02     67.20 o
 -14   2  22        9.97       57.53     45.65 o
 -12   2  22        0.02       22.44     44.00 o
 -10   2  22       28.19       94.46     50.14 o
  -8   2  22       16.10      115.24     51.36 o
  -6   2  22       58.04       53.04     86.22 o
  -4   2  22      179.91      250.24     90.53 o
 -21   3  22        1.25       81.21     47.17 o
 -19   3  22      136.75      163.22     52.58 o
 -17   3  22        0.02       33.23     43.69 o
 -15   3  22      317.84      444.29    115.10 o
 -13   3  22       27.19       20.23     42.35 o
 -11   3  22       26.20       58.11     45.23 o
  -9   3  22      388.93      514.19     67.51 o
  -7   3  22        8.17       54.06     47.08 o
  -5   3  22       34.59       69.15     50.51 o
 -20   4  22       99.28       80.55     50.94 o
 -18   4  22       17.98       41.43     44.95 o
 -16   4  22       44.91       -3.91     40.59 o
 -14   4  22       88.88       64.76     47.17 o
 -12   4  22      197.71      202.13     52.65 o
 -10   4  22       68.30       52.41     47.62 o
  -8   4  22       71.96      111.71     65.74 o
  -6   4  22        0.11      -34.96     43.60 o
  -4   4  22       30.03        6.82     54.32 o
 -19   5  22      212.39      305.75     59.85 o
 -17   5  22      470.83      609.19     50.09 o
 -15   5  22        4.81      -30.03     39.77 o
 -13   5  22      307.98      433.28     63.60 o
 -11   5  22       18.32       45.48     46.73 o
  -9   5  22        3.69      -89.88     89.88 o
  -7   5  22       16.45      -70.05     70.05 o
  -5   5  22       10.69      -19.20     65.96 o
 -20   6  22       65.85       78.58     49.59 o
 -18   6  22       68.12      171.49     50.55 o
 -16   6  22      321.63      419.37     77.20 o
 -14   6  22       39.59       31.31     50.65 o
 -12   6  22       80.65      125.37     49.03 o
 -10   6  22        8.83       -8.67     45.40 o
  -8   6  22       47.29       71.07     47.23 o
  -6   6  22       17.56      -44.18     44.18 o
 -19   7  22      103.65      106.78     92.04 o
 -17   7  22      616.58      679.59     52.53 o
 -15   7  22        1.39       13.26     32.71 o
 -13   7  22       88.90       91.64     36.44 o
 -11   7  22       77.16       18.34     45.87 o
  -9   7  22      155.16      149.83     53.63 o
  -7   7  22      451.12      470.93     64.82 o
 -16   8  22       10.46       57.65     34.79 o
 -14   8  22      242.88      238.14     37.27 o
 -12   8  22       36.04       59.40     31.14 o
 -10   8  22       17.50      -13.08     28.84 o
  -8   8  22      120.49      112.22     52.03 o
 -15   9  22      188.00      225.40     41.39 o
 -13   9  22      102.30      114.32     38.95 o
 -11   9  22       58.06       47.09     37.31 o
 -19   1  23       23.27      -43.28     43.28 o
 -17   1  23       48.64      134.61     51.22 o
 -15   1  23       99.30      158.15     53.64 o
 -13   1  23      376.36      439.53     64.44 o
 -11   1  23       27.91       67.63     71.99 o
  -9   1  23       91.86       51.40     49.11 o
  -7   1  23        2.23       55.12     52.06 o
 -20   2  23       78.12        0.84     49.67 o
 -18   2  23       16.52      -35.82     46.70 o
 -16   2  23      252.85      342.12     64.88 o
 -14   2  23      254.41      442.07    113.81 o
 -12   2  23      213.35      285.87     83.85 o
 -10   2  23       10.33        0.93     48.46 o
  -8   2  23        0.69       -3.04     49.87 o
  -6   2  23       75.28       79.75     79.75 o
 -19   3  23       63.04      127.91     56.90 o
 -17   3  23        5.10      -30.36     46.00 o
 -15   3  23       55.65       98.70     51.36 o
 -13   3  23       64.35       46.92     49.68 o
 -11   3  23      122.64      137.08     54.66 o
  -9   3  23        0.35      -48.05     48.05 o
  -7   3  23       75.58       13.00     50.45 o
 -18   4  23       18.10       29.39     47.67 o
 -16   4  23       13.16       51.75     49.80 o
 -14   4  23      133.83      165.51     54.86 o
 -12   4  23      122.87      126.35     73.07 o
 -10   4  23        2.16       30.06     47.01 o
  -8   4  23       83.66       41.92     49.75 o
 -17   5  23        2.04       -2.11     32.05 o
 -15   5  23      206.58      211.00     54.91 o
 -13   5  23        0.05       20.07     44.81 o
 -11   5  23      110.49      113.74     51.17 o
  -9   5  23      177.83       90.35     54.78 o
 -16   6  23        8.52      -22.93     32.64 o
 -14   6  23        2.56       37.76     62.72 o
 -12   6  23       54.29      190.39     53.80 o
 -10   6  23       78.22       74.43     80.40 o
 -15   7  23       32.80       11.04     36.54 o
 -13   7  23        7.26      -11.88     34.84 o
 -16   0  24       98.74      277.19     87.08 o
 -14   0  24       78.52      167.26     76.73 o
 -12   0  24        1.86      -64.23     64.23 o
 -10   0  24       98.07       57.77     77.59 o
 -17   1  24      256.33      316.60     64.62 o
 -15   1  24      323.18      418.97    126.09 o
 -13   1  24      135.99      169.74     58.98 o
 -11   1  24        7.00       67.81     52.11 o
 -16   2  24      680.06      686.54     77.83 o
 -14   2  24      151.69      184.49     56.37 o
 -12   2  24      141.85      164.72     57.05 o
 -15   3  24      307.69      576.31     71.93 o
 -13   3  24        2.94        2.17     82.98 o
 
